# Supplementary material for: Data for modeling the height and diameter of Pinus merkusii and P. michoacana in Zambia
Source: Data Brief. 2021 Oct 2;38:107444. doi: 10.1016/j.dib.2021.107444 (PMC8511804; doi:10.1016/j.dib.2021.107444)
Supplement: Supplementary file 1 [file mmc1.csv]

Country	Province	Group	species	site	GPS_location	stand	plots	Age	dbh(cm)	h(m)
Zambia	Copperbelt	Combined	Pinus michoacana	Chati	12°50' S, 27°47' E	301c-mic	1	29	11	9
Zambia	Copperbelt	Combined	Pinus michoacana	Chati	12°50' S, 27°47' E	301c-mic	2	29	34	21
Zambia	Copperbelt	Combined	Pinus michoacana	Chati	12°50' S, 27°47' E	301c-mic	3	29	27	22
Zambia	Copperbelt	Combined	Pinus michoacana	Chati	12°50' S, 27°47' E	301c-mic	4	29	38	26
Zambia	Copperbelt	Combined	Pinus michoacana	Chati	12°50' S, 27°47' E	301c-mic	5	29	42	24
Zambia	Copperbelt	Combined	Pinus michoacana	Chati	12°50' S, 27°47' E	301c-mic	6	29	36	20
Zambia	Copperbelt	Combined	Pinus michoacana	Chati	12°50' S, 27°47' E	301c-mic	7	29	30	20
Zambia	Copperbelt	Combined	Pinus michoacana	Chati	12°50' S, 27°47' E	301c-mic	8	29	16	13
Zambia	Copperbelt	Combined	Pinus michoacana	Chati	12°50' S, 27°47' E	301c-mic	9	29	30	22
Zambia	Copperbelt	Combined	Pinus michoacana	Chati	12°50' S, 27°47' E	301c-mic	10	29	22	19
Zambia	Copperbelt	Combined	Pinus michoacana	Chati	12°50' S, 27°47' E	301c-mic	11	29	21	13
Zambia	Copperbelt	Combined	Pinus michoacana	Chati	12°50' S, 27°47' E	301c-mic	12	29	39	23
Zambia	Copperbelt	Combined	Pinus michoacana	Chati	12°50' S, 27°47' E	301c-mic	13	29	20	15
Zambia	Copperbelt	Combined	Pinus michoacana	Chati	12°50' S, 27°47' E	301c-mic	14	29	28	22
Zambia	Copperbelt	Combined	Pinus michoacana	Chati	12°50' S, 27°47' E	301c-mic	15	29	28	18
Zambia	Copperbelt	Combined	Pinus michoacana	Chati	12°50' S, 27°47' E	301c-mic	16	29	26	20
Zambia	Copperbelt	Combined	Pinus michoacana	Chati	12°50' S, 27°47' E	301c-mic	1	29	32	24
Zambia	Copperbelt	Combined	Pinus michoacana	Chati	12°50' S, 27°47' E	301c-mic	2	29	19	18
Zambia	Copperbelt	Combined	Pinus michoacana	Chati	12°50' S, 27°47' E	301c-mic	3	29	21	19
Zambia	Copperbelt	Combined	Pinus michoacana	Chati	12°50' S, 27°47' E	301c-mic	4	29	16	23
Zambia	Copperbelt	Combined	Pinus michoacana	Chati	12°50' S, 27°47' E	301c-mic	5	29	28	23
Zambia	Copperbelt	Combined	Pinus michoacana	Chati	12°50' S, 27°47' E	301c-mic	6	29	29	22
Zambia	Copperbelt	Combined	Pinus michoacana	Chati	12°50' S, 27°47' E	301c-mic	7	29	26	18
Zambia	Copperbelt	Combined	Pinus michoacana	Chati	12°50' S, 27°47' E	301c-mic	8	29	34	24
Zambia	Copperbelt	Combined	Pinus michoacana	Chati	12°50' S, 27°47' E	301c-mic	9	29	28	24
Zambia	Copperbelt	Combined	Pinus michoacana	Chati	12°50' S, 27°47' E	301c-mic	10	29	38	26
Zambia	Copperbelt	Combined	Pinus michoacana	Chati	12°50' S, 27°47' E	301c-mic	11	29	15	17
Zambia	Copperbelt	Combined	Pinus michoacana	Chati	12°50' S, 27°47' E	301c-mic	12	29	25	19
Zambia	Copperbelt	Combined	Pinus michoacana	Chati	12°50' S, 27°47' E	301c-mic	13	29	34	24
Zambia	Copperbelt	Combined	Pinus michoacana	Chati	12°50' S, 27°47' E	307c-mic	1	29	25	27
Zambia	Copperbelt	Combined	Pinus michoacana	Chati	12°50' S, 27°47' E	307c-mic	2	29	27	30
Zambia	Copperbelt	Combined	Pinus michoacana	Chati	12°50' S, 27°47' E	307c-mic	3	29	25	27
Zambia	Copperbelt	Combined	Pinus michoacana	Chati	12°50' S, 27°47' E	307c-mic	4	29	18	22
Zambia	Copperbelt	Combined	Pinus michoacana	Chati	12°50' S, 27°47' E	307c-mic	5	29	18	26
Zambia	Copperbelt	Combined	Pinus michoacana	Chati	12°50' S, 27°47' E	307c-mic	6	29	18	22
Zambia	Copperbelt	Combined	Pinus michoacana	Chati	12°50' S, 27°47' E	307c-mic	7	29	15	22
Zambia	Copperbelt	Combined	Pinus michoacana	Chati	12°50' S, 27°47' E	307c-mic	8	29	30	32
Zambia	Copperbelt	Combined	Pinus michoacana	Chati	12°50' S, 27°47' E	307c-mic	9	29	28	27
Zambia	Copperbelt	Combined	Pinus michoacana	Chati	12°50' S, 27°47' E	307c-mic	10	29	25	27
Zambia	Copperbelt	Combined	Pinus michoacana	Chati	12°50' S, 27°47' E	307c-mic	1	29	14	20
Zambia	Copperbelt	Combined	Pinus michoacana	Chati	12°50' S, 27°47' E	307c-mic	2	29	18	25
Zambia	Copperbelt	Combined	Pinus michoacana	Chati	12°50' S, 27°47' E	307c-mic	3	29	14	22
Zambia	Copperbelt	Combined	Pinus michoacana	Chati	12°50' S, 27°47' E	307c-mic	4	29	16	22
Zambia	Copperbelt	Combined	Pinus michoacana	Chati	12°50' S, 27°47' E	307c-mic	5	29	38	30
Zambia	Copperbelt	Combined	Pinus michoacana	Chati	12°50' S, 27°47' E	307c-mic	6	29	21	22
Zambia	Copperbelt	Combined	Pinus michoacana	Chati	12°50' S, 27°47' E	307c-mic	7	29	27	30
Zambia	Copperbelt	Combined	Pinus michoacana	Chati	12°50' S, 27°47' E	307c-mic	8	29	29	30
Zambia	Copperbelt	Combined	Pinus michoacana	Chati	12°50' S, 27°47' E	307c-mic	9	29	26	30
Zambia	Copperbelt	Combined	Pinus michoacana	Chati	12°50' S, 27°47' E	307c-mic	10	29	24	27
Zambia	Copperbelt	Combined	Pinus michoacana	Chati	12°50' S, 27°47' E	307c-mic	1	29	16	22
Zambia	Copperbelt	Combined	Pinus michoacana	Chati	12°50' S, 27°47' E	307c-mic	2	29	22	27
Zambia	Copperbelt	Combined	Pinus michoacana	Chati	12°50' S, 27°47' E	307c-mic	3	29	17	22
Zambia	Copperbelt	Combined	Pinus michoacana	Chati	12°50' S, 27°47' E	307c-mic	4	29	12	12
Zambia	Copperbelt	Combined	Pinus michoacana	Chati	12°50' S, 27°47' E	307c-mic	5	29	36	32
Zambia	Copperbelt	Combined	Pinus michoacana	Ichimpe	12°49' S, 28°13' E	305i-mic	1	29	20	18
Zambia	Copperbelt	Combined	Pinus michoacana	Ichimpe	12°49' S, 28°13' E	305i-mic	2	29	14	10
Zambia	Copperbelt	Combined	Pinus michoacana	Ichimpe	12°49' S, 28°13' E	305i-mic	3	29	17	19
Zambia	Copperbelt	Combined	Pinus michoacana	Ichimpe	12°49' S, 28°13' E	305i-mic	4	29	39	23
Zambia	Copperbelt	Combined	Pinus michoacana	Ichimpe	12°49' S, 28°13' E	305i-mic	5	29	21	19
Zambia	Copperbelt	Combined	Pinus michoacana	Ichimpe	12°49' S, 28°13' E	305i-mic	6	29	20	18
Zambia	Copperbelt	Combined	Pinus michoacana	Ichimpe	12°49' S, 28°13' E	305i-mic	7	29	15	14
Zambia	Copperbelt	Combined	Pinus michoacana	Ichimpe	12°49' S, 28°13' E	305i-mic	8	29	27	23
Zambia	Copperbelt	Combined	Pinus michoacana	Ichimpe	12°49' S, 28°13' E	305i-mic	9	29	19	19
Zambia	Copperbelt	Combined	Pinus michoacana	Ichimpe	12°49' S, 28°13' E	305i-mic	1	29	15	20
Zambia	Copperbelt	Combined	Pinus michoacana	Ichimpe	12°49' S, 28°13' E	305i-mic	2	29	26	21
Zambia	Copperbelt	Combined	Pinus michoacana	Ichimpe	12°49' S, 28°13' E	305i-mic	3	29	29	24
Zambia	Copperbelt	Combined	Pinus michoacana	Ichimpe	12°49' S, 28°13' E	305i-mic	1	29	14	17
Zambia	Copperbelt	Combined	Pinus michoacana	Ichimpe	12°49' S, 28°13' E	305i-mic	1	29	29	20
Zambia	Copperbelt	Combined	Pinus michoacana	Ichimpe	12°49' S, 28°13' E	305i-mic	2	29	18	20
Zambia	Copperbelt	Combined	Pinus michoacana	Ichimpe	12°49' S, 28°13' E	305i-mic	3	29	29	22
Zambia	Copperbelt	Combined	Pinus michoacana	Ichimpe	12°49' S, 28°13' E	305i-mic	4	29	19	16
Zambia	Copperbelt	Combined	Pinus michoacana	Ichimpe	12°49' S, 28°13' E	305i-mic	5	29	34	22
Zambia	Copperbelt	Combined	Pinus michoacana	Ichimpe	12°49' S, 28°13' E	305i-mic	6	29	35	22
Zambia	Copperbelt	Combined	Pinus michoacana	Ichimpe	12°49' S, 28°13' E	305i-mic	7	29	35	23
Zambia	Copperbelt	Combined	Pinus michoacana	Ichimpe	12°49' S, 28°13' E	305i-mic	1	29	21	20
Zambia	Copperbelt	Combined	Pinus michoacana	Ichimpe	12°49' S, 28°13' E	305i-mic	2	29	28	22
Zambia	Copperbelt	Combined	Pinus michoacana	Ichimpe	12°49' S, 28°13' E	308i-mic	1	29	32	23
Zambia	Copperbelt	Combined	Pinus michoacana	Ichimpe	12°49' S, 28°13' E	308i-mic	2	29	18	22
Zambia	Copperbelt	Combined	Pinus michoacana	Ichimpe	12°49' S, 28°13' E	308i-mic	3	29	32	21
Zambia	Copperbelt	Combined	Pinus michoacana	Ichimpe	12°49' S, 28°13' E	308i-mic	4	29	15	20
Zambia	Copperbelt	Combined	Pinus michoacana	Ichimpe	12°49' S, 28°13' E	308i-mic	5	29	20	21
Zambia	Copperbelt	Combined	Pinus michoacana	Ichimpe	12°49' S, 28°13' E	308i-mic	6	29	26	20
Zambia	Copperbelt	Combined	Pinus michoacana	Ichimpe	12°49' S, 28°13' E	308i-mic	7	29	14	19
Zambia	Copperbelt	Combined	Pinus michoacana	Ichimpe	12°49' S, 28°13' E	308i-mic	8	29	10	9
Zambia	Copperbelt	Combined	Pinus michoacana	Ichimpe	12°49' S, 28°13' E	308i-mic	9	29	34	21
Zambia	Copperbelt	Combined	Pinus michoacana	Ichimpe	12°49' S, 28°13' E	308i-mic	10	29	7	8
Zambia	Copperbelt	Combined	Pinus michoacana	Ichimpe	12°49' S, 28°13' E	308i-mic	11	29	24	19
Zambia	Copperbelt	Combined	Pinus michoacana	Ichimpe	12°49' S, 28°13' E	308i-mic	12	29	32	20
Zambia	Copperbelt	Combined	Pinus michoacana	Ichimpe	12°49' S, 28°13' E	353i-mic	1	29	22	24
Zambia	Copperbelt	Combined	Pinus michoacana	Ichimpe	12°49' S, 28°13' E	353i-mic	1	29	23	22
Zambia	Copperbelt	Combined	Pinus michoacana	Ichimpe	12°49' S, 28°13' E	353i-mic	2	29	26	19
Zambia	Copperbelt	Combined	Pinus michoacana	Ichimpe	12°49' S, 28°13' E	353i-mic	3	29	24	23
Zambia	Copperbelt	Combined	Pinus michoacana	Ichimpe	12°49' S, 28°13' E	353i-mic	4	29	26	20
Zambia	Copperbelt	Combined	Pinus michoacana	Ichimpe	12°49' S, 28°13' E	353i-mic	5	29	23	21
Zambia	Copperbelt	Combined	Pinus michoacana	Ichimpe	12°49' S, 28°13' E	353i-mic	6	29	10	11
Zambia	Copperbelt	Combined	Pinus michoacana	Ichimpe	12°49' S, 28°13' E	353i-mic	7	29	38	22
Zambia	Copperbelt	Combined	Pinus michoacana	Ichimpe	12°49' S, 28°13' E	353i-mic	8	29	17	20
Zambia	Copperbelt	Combined	Pinus michoacana	Ichimpe	12°49' S, 28°13' E	353i-mic	9	29	26	21
Zambia	Copperbelt	Combined	Pinus michoacana	Ichimpe	12°49' S, 28°13' E	353i-mic	10	29	28	22
Zambia	Copperbelt	Combined	Pinus michoacana	Ichimpe	12°49' S, 28°13' E	353i-mic	1	29	32	23
Zambia	Copperbelt	Combined	Pinus michoacana	Ichimpe	12°49' S, 28°13' E	3Ai-mic	1	29	31	21
Zambia	Copperbelt	Combined	Pinus michoacana	Ichimpe	12°49' S, 28°13' E	3Ai-mic	2	29	15	17
Zambia	Copperbelt	Combined	Pinus michoacana	Ichimpe	12°49' S, 28°13' E	3Ai-mic	3	29	20	18
Zambia	Copperbelt	Combined	Pinus michoacana	Ichimpe	12°49' S, 28°13' E	3Ai-mic	4	29	28	21
Zambia	Copperbelt	Combined	Pinus michoacana	Ichimpe	12°49' S, 28°13' E	3Ai-mic	1	29	37	22
Zambia	Copperbelt	Combined	Pinus michoacana	Ichimpe	12°49' S, 28°13' E	3Ai-mic	2	29	32	21
Zambia	Copperbelt	Combined	Pinus michoacana	Lamba	13°00' S, 27°48’E	93L-mic	1	31	36	24
Zambia	Copperbelt	Combined	Pinus michoacana	Lamba	13°00' S, 27°48’E	93L-mic	2	31	34	23
Zambia	Copperbelt	Combined	Pinus michoacana	Lamba	13°00' S, 27°48’E	93L-mic	3	31	27	19
Zambia	Copperbelt	Combined	Pinus michoacana	Lamba	13°00' S, 27°48’E	93L-mic	4	31	34	22
Zambia	Copperbelt	Combined	Pinus michoacana	Lamba	13°00' S, 27°48’E	93L-mic	5	31	17	16
Zambia	Copperbelt	Combined	Pinus michoacana	Lamba	13°00' S, 27°48’E	93L-mic	6	31	37	26
Zambia	Copperbelt	Combined	Pinus michoacana	Lamba	13°00' S, 27°48’E	93L-mic	7	31	32	26
Zambia	Copperbelt	Combined	Pinus michoacana	Lamba	13°00' S, 27°48’E	93L-mic	8	31	23	22
Zambia	Copperbelt	Combined	Pinus michoacana	Lamba	13°00' S, 27°48’E	93L-mic	9	31	37	26
Zambia	Copperbelt	Combined	Pinus michoacana	Lamba	13°00' S, 27°48’E	93L-mic	10	31	20	19
Zambia	Copperbelt	Combined	Pinus michoacana	Lamba	13°00' S, 27°48’E	93L-mic	1	31	34	25
Zambia	Copperbelt	Combined	Pinus michoacana	Lamba	13°00' S, 27°48’E	93L-mic	2	31	30	26
Zambia	Copperbelt	Combined	Pinus michoacana	Lamba	13°00' S, 27°48’E	93L-mic	3	31	24	23
Zambia	Copperbelt	Combined	Pinus michoacana	Lamba	13°00' S, 27°48’E	93L-mic	4	31	33	26
Zambia	Copperbelt	Combined	Pinus michoacana	Lamba	13°00' S, 27°48’E	93L-mic	5	31	22	21
Zambia	Copperbelt	Combined	Pinus michoacana	Lamba	13°00' S, 27°48’E	93L-mic	6	31	28	25
Zambia	Copperbelt	Combined	Pinus michoacana	Lamba	13°00' S, 27°48’E	93L-mic	7	31	19	18
Zambia	Copperbelt	Combined	Pinus michoacana	Lamba	13°00' S, 27°48’E	93L-mic	8	31	32	26
Zambia	Copperbelt	Combined	Pinus michoacana	Lamba	13°00' S, 27°48’E	93L-mic	9	31	28	24
Zambia	Copperbelt	Combined	Pinus michoacana	Lamba	13°00' S, 27°48’E	93L-mic	10	31	29	25
Zambia	Copperbelt	Combined	Pinus michoacana	Lamba	13°00' S, 27°48’E	93L-mic	1	31	28	25
Zambia	Copperbelt	Combined	Pinus michoacana	Lamba	13°00' S, 27°48’E	93L-mic	2	31	24	23
Zambia	Copperbelt	Combined	Pinus michoacana	Lamba	13°00' S, 27°48’E	93L-mic	3	31	23	21
Zambia	Copperbelt	Combined	Pinus michoacana	Lamba	13°00' S, 27°48’E	93L-mic	4	31	28	25
Zambia	Copperbelt	Combined	Pinus michoacana	Lamba	13°00' S, 27°48’E	93L-mic	5	31	24	22
Zambia	Copperbelt	Combined	Pinus michoacana	Lamba	13°00' S, 27°48’E	93L-mic	6	31	38	26
Zambia	Copperbelt	Combined	Pinus michoacana	Lamba	13°00' S, 27°48’E	93L-mic	7	31	22	20
Zambia	Copperbelt	Combined	Pinus michoacana	Lamba	13°00' S, 27°48’E	93L-mic	8	31	30	25
Zambia	Copperbelt	Combined	Pinus michoacana	Lamba	13°00' S, 27°48’E	93L-mic	9	31	37	26
Zambia	Copperbelt	Combined	Pinus michoacana	Lamba	13°00' S, 27°48’E	96L-mic	1	31	25	21
Zambia	Copperbelt	Combined	Pinus michoacana	Lamba	13°00' S, 27°48’E	96L-mic	1	31	38	23
Zambia	Copperbelt	Combined	Pinus michoacana	Lamba	13°00' S, 27°48’E	96L-mic	2	31	34	22
Zambia	Copperbelt	Combined	Pinus michoacana	Lamba	13°00' S, 27°48’E	96L-mic	3	31	24	21
Zambia	Copperbelt	Combined	Pinus michoacana	Lamba	13°00' S, 27°48’E	96L-mic	4	31	30	23
Zambia	Copperbelt	Combined	Pinus michoacana	Lamba	13°00' S, 27°48’E	96L-mic	5	31	31	23
Zambia	Copperbelt	Combined	Pinus michoacana	Lamba	13°00' S, 27°48’E	96L-mic	6	31	35	24
Zambia	Copperbelt	Combined	Pinus michoacana	Lamba	13°00' S, 27°48’E	96L-mic	7	31	33	23
Zambia	Copperbelt	Combined	Pinus michoacana	Lamba	13°00' S, 27°48’E	96L-mic	8	31	24	21
Zambia	Copperbelt	Combined	Pinus michoacana	Lamba	13°00' S, 27°48’E	96L-mic	9	31	32	23
Zambia	Copperbelt	Combined	Pinus michoacana	Lamba	13°00' S, 27°48’E	96L-mic	10	31	35	23
Zambia	Copperbelt	Combined	Pinus michoacana	Lamba	13°00' S, 27°48’E	96L-mic	11	31	44	23
Zambia	Copperbelt	Combined	Pinus michoacana	Lamba	13°00' S, 27°48’E	96L-mic	1	31	24	19
Zambia	Copperbelt	Combined	Pinus michoacana	Lamba	13°00' S, 27°48’E	96L-mic	2	31	31	22
Zambia	Copperbelt	Combined	Pinus michoacana	Lamba	13°00' S, 27°48’E	96L-mic	3	31	32	23
Zambia	Copperbelt	Combined	Pinus michoacana	Lamba	13°00' S, 27°48’E	96L-mic	4	31	27	21
Zambia	Copperbelt	Combined	Pinus michoacana	Lamba	13°00' S, 27°48’E	96L-mic	5	31	25	19
Zambia	Copperbelt	Combined	Pinus michoacana	Lamba	13°00' S, 27°48’E	96L-mic	6	31	23	17
Zambia	Copperbelt	Combined	Pinus michoacana	Lamba	13°00' S, 27°48’E	96L-mic	7	31	33	23
Zambia	Copperbelt	Combined	Pinus michoacana	Lamba	13°00' S, 27°48’E	96L-mic	8	31	33	22
Zambia	Copperbelt	Combined	Pinus michoacana	Lamba	13°00' S, 27°48’E	96L-mic	9	31	27	22
Zambia	Copperbelt	Combined	Pinus michoacana	Lamba	13°00' S, 27°48’E	96L-mic	10	31	26	21
Zambia	Copperbelt	Combined	Pinus michoacana	Lamba	13°00' S, 27°48’E	96L-mic	11	31	24	19
Zambia	Copperbelt	Combined	Pinus michoacana	Lamba	13°00' S, 27°48’E	127L-mic	1	34	23	22
Zambia	Copperbelt	Combined	Pinus michoacana	Lamba	13°00' S, 27°48’E	127L-mic	2	34	15	14
Zambia	Copperbelt	Combined	Pinus michoacana	Lamba	13°00' S, 27°48’E	127L-mic	3	34	25	24
Zambia	Copperbelt	Combined	Pinus michoacana	Lamba	13°00' S, 27°48’E	127L-mic	4	34	40	27
Zambia	Copperbelt	Combined	Pinus michoacana	Lamba	13°00' S, 27°48’E	127L-mic	5	34	30	25
Zambia	Copperbelt	Combined	Pinus michoacana	Lamba	13°00' S, 27°48’E	127L-mic	6	34	16	15
Zambia	Copperbelt	Combined	Pinus michoacana	Lamba	13°00' S, 27°48’E	127L-mic	7	34	24	23
Zambia	Copperbelt	Combined	Pinus michoacana	Lamba	13°00' S, 27°48’E	127L-mic	8	34	16	15
Zambia	Copperbelt	Combined	Pinus michoacana	Lamba	13°00' S, 27°48’E	127L-mic	9	34	34	27
Zambia	Copperbelt	Combined	Pinus michoacana	Lamba	13°00' S, 27°48’E	127L-mic	10	34	28	25
Zambia	Copperbelt	Combined	Pinus michoacana	Lamba	13°00' S, 27°48’E	127L-mic	11	34	35	26
Zambia	Copperbelt	Combined	Pinus michoacana	Lamba	13°00' S, 27°48’E	127L-mic	12	34	22	21
Zambia	Copperbelt	Combined	Pinus michoacana	Lamba	13°00' S, 27°48’E	127L-mic	13	34	26	24
Zambia	Copperbelt	Combined	Pinus michoacana	Lamba	13°00' S, 27°48’E	127L-mic	14	34	27	24
Zambia	Copperbelt	Combined	Pinus michoacana	Lamba	13°00' S, 27°48’E	127L-mic	15	34	28	25
Zambia	Copperbelt	Combined	Pinus michoacana	Lamba	13°00' S, 27°48’E	127L-mic	16	34	33	26
Zambia	Copperbelt	Combined	Pinus michoacana	Lamba	13°00' S, 27°48’E	127L-mic	17	34	31	25
Zambia	Copperbelt	Combined	Pinus michoacana	Lamba	13°00' S, 27°48’E	127L-mic	18	34	31	26
Zambia	Copperbelt	Combined	Pinus michoacana	Lamba	13°00' S, 27°48’E	127L-mic	19	34	48	27
Zambia	Copperbelt	Combined	Pinus michoacana	Lamba	13°00' S, 27°48’E	127L-mic	20	34	37	26
Zambia	Copperbelt	Combined	Pinus michoacana	Lamba	13°00' S, 27°48’E	127L-mic	1	34	19	18
Zambia	Copperbelt	Combined	Pinus michoacana	Lamba	13°00' S, 27°48’E	127L-mic	2	34	36	27
Zambia	Copperbelt	Combined	Pinus michoacana	Lamba	13°00' S, 27°48’E	127L-mic	3	34	29	25
Zambia	Copperbelt	Combined	Pinus michoacana	Lamba	13°00' S, 27°48’E	127L-mic	4	34	22	21
Zambia	Copperbelt	Combined	Pinus michoacana	Lamba	13°00' S, 27°48’E	127L-mic	5	34	25	23
Zambia	Copperbelt	Combined	Pinus michoacana	Lamba	13°00' S, 27°48’E	127L-mic	6	34	31	27
Zambia	Copperbelt	Combined	Pinus michoacana	Lamba	13°00' S, 27°48’E	127L-mic	7	34	23	22
Zambia	Copperbelt	Combined	Pinus michoacana	Lamba	13°00' S, 27°48’E	127L-mic	8	34	19	18
Zambia	Copperbelt	Combined	Pinus michoacana	Lamba	13°00' S, 27°48’E	127L-mic	9	34	35	27
Zambia	Copperbelt	Combined	Pinus michoacana	Lamba	13°00' S, 27°48’E	127L-mic	10	34	26	24
Zambia	Copperbelt	Combined	Pinus michoacana	Lamba	13°00' S, 27°48’E	127L-mic	11	34	33	26
Zambia	Copperbelt	Combined	Pinus michoacana	Lamba	13°00' S, 27°48’E	127L-mic	12	34	25	24
Zambia	Copperbelt	Combined	Pinus michoacana	Lamba	13°00' S, 27°48’E	127L-mic	13	34	35	26
Zambia	Copperbelt	Combined	Pinus michoacana	Lamba	13°00' S, 27°48’E	127L-mic	14	34	26	25
Zambia	Copperbelt	Combined	Pinus michoacana	Lamba	13°00' S, 27°48’E	127L-mic	15	34	31	26
Zambia	Copperbelt	Combined	Pinus michoacana	Lamba	13°00' S, 27°48’E	127L-mic	16	34	24	23
Zambia	Copperbelt	Combined	Pinus michoacana	Lamba	13°00' S, 27°48’E	127L-mic	17	34	38	27
Zambia	Copperbelt	Combined	Pinus michoacana	Lamba	13°00' S, 27°48’E	127L-mic	18	34	27	24
Zambia	Copperbelt	Combined	Pinus michoacana	Lamba	13°00' S, 27°48’E	127L-mic	19	34	29	27
Zambia	Copperbelt	Combined	Pinus michoacana	Lamba	13°00' S, 27°48’E	127L-mic	20	34	37	26
Zambia	Copperbelt	Combined	Pinus michoacana	Lamba	13°00' S, 27°48’E	127L-mic	1	34	22	21
Zambia	Copperbelt	Combined	Pinus michoacana	Lamba	13°00' S, 27°48’E	127L-mic	2	34	25	23
Zambia	Copperbelt	Combined	Pinus michoacana	Lamba	13°00' S, 27°48’E	127L-mic	3	34	16	15
Zambia	Copperbelt	Combined	Pinus michoacana	Lamba	13°00' S, 27°48’E	127L-mic	4	34	32	25
Zambia	Copperbelt	Combined	Pinus michoacana	Lamba	13°00' S, 27°48’E	127L-mic	5	34	20	19
Zambia	Copperbelt	Combined	Pinus michoacana	Lamba	13°00' S, 27°48’E	127L-mic	6	34	31	26
Zambia	Copperbelt	Combined	Pinus michoacana	Lamba	13°00' S, 27°48’E	127L-mic	7	34	31	25
Zambia	Copperbelt	Combined	Pinus michoacana	Lamba	13°00' S, 27°48’E	127L-mic	8	34	18	18
Zambia	Copperbelt	Combined	Pinus michoacana	Lamba	13°00' S, 27°48’E	127L-mic	9	34	23	22
Zambia	Copperbelt	Combined	Pinus michoacana	Lamba	13°00' S, 27°48’E	127L-mic	10	34	31	27
Zambia	Copperbelt	Combined	Pinus michoacana	Lamba	13°00' S, 27°48’E	127L-mic	11	34	28	24
Zambia	Copperbelt	Combined	Pinus michoacana	Lamba	13°00' S, 27°48’E	127L-mic	12	34	33	26
Zambia	Copperbelt	Combined	Pinus michoacana	Lamba	13°00' S, 27°48’E	127L-mic	13	34	28	25
Zambia	Copperbelt	Combined	Pinus michoacana	Lamba	13°00' S, 27°48’E	127L-mic	14	34	30	25
Zambia	Copperbelt	Combined	Pinus michoacana	Lamba	13°00' S, 27°48’E	127L-mic	15	34	34	27
Zambia	Copperbelt	Combined	Pinus michoacana	Lamba	13°00' S, 27°48’E	127L-mic	16	34	45	27
Zambia	Copperbelt	Combined	Pinus michoacana	Lamba	13°00' S, 27°48’E	127L-mic	17	34	26	24
Zambia	Copperbelt	Combined	Pinus michoacana	Lamba	13°00' S, 27°48’E	127L-mic	18	34	29	24
Zambia	Copperbelt	Combined	Pinus michoacana	Lamba	13°00' S, 27°48’E	159L-mic	1	29	20	18
Zambia	Copperbelt	Combined	Pinus michoacana	Lamba	13°00' S, 27°48’E	159L-mic	2	29	22	17
Zambia	Copperbelt	Combined	Pinus michoacana	Lamba	13°00' S, 27°48’E	159L-mic	3	29	35	23
Zambia	Copperbelt	Combined	Pinus michoacana	Lamba	13°00' S, 27°48’E	159L-mic	4	29	18	13
Zambia	Copperbelt	Combined	Pinus michoacana	Lamba	13°00' S, 27°48’E	159L-mic	5	29	12	14
Zambia	Copperbelt	Combined	Pinus michoacana	Lamba	13°00' S, 27°48’E	159L-mic	6	29	36	23
Zambia	Copperbelt	Combined	Pinus michoacana	Lamba	13°00' S, 27°48’E	159L-mic	7	29	30	21
Zambia	Copperbelt	Combined	Pinus michoacana	Lamba	13°00' S, 27°48’E	159L-mic	8	29	41	24
Zambia	Copperbelt	Combined	Pinus michoacana	Lamba	13°00' S, 27°48’E	159L-mic	9	29	36	23
Zambia	Copperbelt	Combined	Pinus michoacana	Lamba	13°00' S, 27°48’E	159L-mic	1	29	39	23
Zambia	Copperbelt	Combined	Pinus michoacana	Lamba	13°00' S, 27°48’E	159L-mic	2	29	13	14
Zambia	Copperbelt	Combined	Pinus michoacana	Lamba	13°00' S, 27°48’E	159L-mic	3	29	33	22
Zambia	Copperbelt	Combined	Pinus michoacana	Lamba	13°00' S, 27°48’E	159L-mic	4	29	38	24
Zambia	Copperbelt	Combined	Pinus michoacana	Lamba	13°00' S, 27°48’E	159L-mic	5	29	14	13
Zambia	Copperbelt	Combined	Pinus michoacana	Lamba	13°00' S, 27°48’E	159L-mic	6	29	24	20
Zambia	Copperbelt	Combined	Pinus michoacana	Lamba	13°00' S, 27°48’E	159L-mic	7	29	20	19
Zambia	Copperbelt	Combined	Pinus michoacana	Lamba	13°00' S, 27°48’E	159L-mic	8	29	29	22
Zambia	Copperbelt	Combined	Pinus michoacana	Lamba	13°00' S, 27°48’E	159L-mic	9	29	19	18
Zambia	Copperbelt	Combined	Pinus michoacana	Lamba	13°00' S, 27°48’E	159L-mic	1	29	31	23
Zambia	Copperbelt	Combined	Pinus michoacana	Lamba	13°00' S, 27°48’E	160L-mic	1	29	32	24
Zambia	Copperbelt	Combined	Pinus michoacana	Lamba	13°00' S, 27°48’E	160L-mic	2	29	23	21
Zambia	Copperbelt	Combined	Pinus michoacana	Lamba	13°00' S, 27°48’E	160L-mic	3	29	13	15
Zambia	Copperbelt	Combined	Pinus michoacana	Lamba	13°00' S, 27°48’E	160L-mic	4	29	35	25
Zambia	Copperbelt	Combined	Pinus michoacana	Lamba	13°00' S, 27°48’E	160L-mic	5	29	28	22
Zambia	Copperbelt	Combined	Pinus michoacana	Lamba	13°00' S, 27°48’E	160L-mic	6	29	20	20
Zambia	Copperbelt	Combined	Pinus michoacana	Lamba	13°00' S, 27°48’E	160L-mic	7	29	43	25
Zambia	Copperbelt	Combined	Pinus michoacana	Lamba	13°00' S, 27°48’E	160L-mic	8	29	27	20
Zambia	Copperbelt	Combined	Pinus michoacana	Lamba	13°00' S, 27°48’E	160L-mic	9	29	21	19
Zambia	Copperbelt	Combined	Pinus michoacana	Lamba	13°00' S, 27°48’E	160L-mic	1	29	32	24
Zambia	Copperbelt	Combined	Pinus michoacana	Lamba	13°00' S, 27°48’E	160L-mic	2	29	29	23
Zambia	Copperbelt	Combined	Pinus michoacana	Lamba	13°00' S, 27°48’E	160L-mic	3	29	28	22
Zambia	Copperbelt	Combined	Pinus michoacana	Lamba	13°00' S, 27°48’E	160L-mic	4	29	28	23
Zambia	Copperbelt	Combined	Pinus michoacana	Lamba	13°00' S, 27°48’E	160L-mic	5	29	30	22
Zambia	Copperbelt	Combined	Pinus michoacana	Lamba	13°00' S, 27°48’E	160L-mic	6	29	36	23
Zambia	Copperbelt	Combined	Pinus michoacana	Lamba	13°00' S, 27°48’E	160L-mic	7	29	27	22
Zambia	Copperbelt	Combined	Pinus michoacana	Lamba	13°00' S, 27°48’E	160L-mic	8	29	11	13
Zambia	Copperbelt	Combined	Pinus michoacana	Lamba	13°00' S, 27°48’E	160L-mic	9	29	20	21
Zambia	Copperbelt	Combined	Pinus michoacana	Lamba	13°00' S, 27°48’E	160L-mic	1	29	34	25
Zambia	Copperbelt	Combined	Pinus michoacana	Lamba	13°00' S, 27°48’E	160L-mic	2	29	20	18
Zambia	Copperbelt	Combined	Pinus michoacana	Lamba	13°00' S, 27°48’E	160L-mic	3	29	27	24
Zambia	Copperbelt	Combined	Pinus michoacana	Lamba	13°00' S, 27°48’E	133BL-mic	1	31	23	19
Zambia	Copperbelt	Combined	Pinus michoacana	Lamba	13°00' S, 27°48’E	133BL-mic	2	31	22	19
Zambia	Copperbelt	Combined	Pinus michoacana	Lamba	13°00' S, 27°48’E	133BL-mic	3	31	24	19
Zambia	Copperbelt	Combined	Pinus michoacana	Lamba	13°00' S, 27°48’E	133BL-mic	4	31	32	23
Zambia	Copperbelt	Combined	Pinus michoacana	Lamba	13°00' S, 27°48’E	133BL-mic	5	31	27	22
Zambia	Copperbelt	Combined	Pinus michoacana	Lamba	13°00' S, 27°48’E	133BL-mic	6	31	30	23
Zambia	Copperbelt	Combined	Pinus michoacana	Lamba	13°00' S, 27°48’E	133BL-mic	1	31	27	22
Zambia	Copperbelt	Combined	Pinus michoacana	Lamba	13°00' S, 27°48’E	133BL-mic	2	31	31	24
Zambia	Copperbelt	Combined	Pinus michoacana	Lamba	13°00' S, 27°48’E	133BL-mic	3	31	29	23
Zambia	Copperbelt	Combined	Pinus michoacana	Lamba	13°00' S, 27°48’E	133BL-mic	4	31	21	20
Zambia	Copperbelt	Combined	Pinus michoacana	Lamba	13°00' S, 27°48’E	133BL-mic	5	31	39	22
Zambia	Copperbelt	Combined	Pinus michoacana	Lamba	13°00' S, 27°48’E	133BL-mic	6	31	30	23
Zambia	Copperbelt	Combined	Pinus michoacana	Lamba	13°00' S, 27°48’E	133BL-mic	1	31	37	24
Zambia	Copperbelt	Combined	Pinus michoacana	Lamba	13°00' S, 27°48’E	133BL-mic	2	31	34	23
Zambia	Copperbelt	Combined	Pinus michoacana	Lamba	13°00' S, 27°48’E	133BL-mic	3	31	31	23
Zambia	Copperbelt	Combined	Pinus michoacana	Lamba	13°00' S, 27°48’E	151AL-mic	1	30	18	18
Zambia	Copperbelt	Combined	Pinus michoacana	Lamba	13°00' S, 27°48’E	151AL-mic	2	30	20	22
Zambia	Copperbelt	Combined	Pinus michoacana	Lamba	13°00' S, 27°48’E	151AL-mic	3	30	32	24
Zambia	Copperbelt	Combined	Pinus michoacana	Lamba	13°00' S, 27°48’E	151AL-mic	1	30	32	22
Zambia	Copperbelt	Combined	Pinus michoacana	Lamba	13°00' S, 27°48’E	151AL-mic	2	30	30	21
Zambia	Copperbelt	Combined	Pinus michoacana	Lamba	13°00' S, 27°48’E	151AL-mic	3	30	26	22
Zambia	Copperbelt	Combined	Pinus michoacana	Lamba	13°00' S, 27°48’E	151AL-mic	1	30	28	22
Zambia	Copperbelt	Combined	Pinus michoacana	Lamba	13°00' S, 27°48’E	151AL-mic	2	30	36	23
Zambia	Copperbelt	Combined	Pinus michoacana	Lamba	13°00' S, 27°48’E	151AL-mic	3	30	24	21
Zambia	Copperbelt	Combined	Pinus michoacana	Lamba	13°00' S, 27°48’E	151AL-mic	1	30	18	17
Zambia	Copperbelt	Combined	Pinus michoacana	Lamba	13°00' S, 27°48’E	151AL-mic	2	30	24	23
Zambia	Copperbelt	Combined	Pinus michoacana	Lamba	13°00' S, 27°48’E	151AL-mic	3	30	32	24
Zambia	Copperbelt	Combined	Pinus michoacana	Lamba	13°00' S, 27°48’E	151AL-mic	1	30	26	23
Zambia	Copperbelt	Combined	Pinus michoacana	Lamba	13°00' S, 27°48’E	151AL-mic	2	30	30	24
Zambia	Copperbelt	Combined	Pinus michoacana	Lamba	13°00' S, 27°48’E	151AL-mic	3	30	28	21
Zambia	Copperbelt	Combined	Pinus michoacana	Lamba	13°00' S, 27°48’E	151AL-mic	1	30	24	20
Zambia	Copperbelt	Combined	Pinus michoacana	Lamba	13°00' S, 27°48’E	151AL-mic	2	30	20	18
Zambia	Copperbelt	Combined	Pinus michoacana	Lamba	13°00' S, 27°48’E	151AL-mic	3	30	28	22
Zambia	Copperbelt	Combined	Pinus michoacana	Lamba	13°00' S, 27°48’E	151AL-mic	1	30	30	24
Zambia	Copperbelt	Combined	Pinus michoacana	Lamba	13°00' S, 27°48’E	151AL-mic	2	30	27	22
Zambia	Copperbelt	Combined	Pinus michoacana	Lamba	13°00' S, 27°48’E	151AL-mic	3	30	32	24
Zambia	Copperbelt	Combined	Pinus michoacana	Lamba	13°00' S, 27°48’E	151AL-mic	1	30	30	25
Zambia	Copperbelt	Combined	Pinus michoacana	Lamba	13°00' S, 27°48’E	153BL-mic	1	30	19	18
Zambia	Copperbelt	Combined	Pinus michoacana	Lamba	13°00' S, 27°48’E	153BL-mic	2	30	28	23
Zambia	Copperbelt	Combined	Pinus michoacana	Lamba	13°00' S, 27°48’E	153BL-mic	3	30	25	23
Zambia	Copperbelt	Combined	Pinus michoacana	Lamba	13°00' S, 27°48’E	153BL-mic	4	30	18	23
Zambia	Copperbelt	Combined	Pinus michoacana	Lamba	13°00' S, 27°48’E	153BL-mic	5	30	20	18
Zambia	Copperbelt	Combined	Pinus michoacana	Lamba	13°00' S, 27°48’E	153BL-mic	6	30	33	25
Zambia	Copperbelt	Combined	Pinus michoacana	Lamba	13°00' S, 27°48’E	153BL-mic	7	30	11	15
Zambia	Copperbelt	Combined	Pinus michoacana	Lamba	13°00' S, 27°48’E	153BL-mic	8	30	17	20
Zambia	Copperbelt	Combined	Pinus michoacana	Lamba	13°00' S, 27°48’E	153BL-mic	9	30	30	24
Zambia	Copperbelt	Combined	Pinus michoacana	Lamba	13°00' S, 27°48’E	153BL-mic	1	30	31	25
Zambia	Copperbelt	Combined	Pinus michoacana	Lamba	13°00' S, 27°48’E	153BL-mic	2	30	19	18
Zambia	Copperbelt	Combined	Pinus michoacana	Lamba	13°00' S, 27°48’E	153BL-mic	3	30	23	18
Zambia	Copperbelt	Combined	Pinus michoacana	Lamba	13°00' S, 27°48’E	153BL-mic	4	30	30	23
Zambia	Copperbelt	Combined	Pinus michoacana	Lamba	13°00' S, 27°48’E	153BL-mic	5	30	29	24
Zambia	Copperbelt	Combined	Pinus michoacana	Lamba	13°00' S, 27°48’E	153BL-mic	6	30	34	24
Zambia	Copperbelt	Combined	Pinus michoacana	Lamba	13°00' S, 27°48’E	153BL-mic	7	30	40	26
Zambia	Copperbelt	Combined	Pinus michoacana	Lamba	13°00' S, 27°48’E	153BL-mic	8	30	17	16
Zambia	Copperbelt	Combined	Pinus michoacana	Lamba	13°00' S, 27°48’E	153BL-mic	9	30	23	17
Zambia	Copperbelt	Combined	Pinus michoacana	Lamba	13°00' S, 27°48’E	153BL-mic	1	30	35	24
Zambia	Copperbelt	Combined	Pinus michoacana	Lamba	13°00' S, 27°48’E	153BL-mic	2	30	19	18
Zambia	Copperbelt	Combined	Pinus michoacana	Lamba	13°00' S, 27°48’E	153BL-mic	3	30	32	22
Zambia	Copperbelt	Combined	Pinus michoacana	Lamba	13°00' S, 27°48’E	165BL-mic	1	30	30	22
Zambia	Copperbelt	Combined	Pinus michoacana	Lamba	13°00' S, 27°48’E	165BL-mic	2	30	28	21
Zambia	Copperbelt	Combined	Pinus michoacana	Lamba	13°00' S, 27°48’E	165BL-mic	3	30	18	17
Zambia	Copperbelt	Combined	Pinus michoacana	Lamba	13°00' S, 27°48’E	165BL-mic	4	30	14	14
Zambia	Copperbelt	Combined	Pinus michoacana	Lamba	13°00' S, 27°48’E	165BL-mic	5	30	28	23
Zambia	Copperbelt	Combined	Pinus michoacana	Lamba	13°00' S, 27°48’E	165BL-mic	6	30	30	25
Zambia	Copperbelt	Combined	Pinus michoacana	Lamba	13°00' S, 27°48’E	165BL-mic	7	30	38	24
Zambia	Copperbelt	Combined	Pinus michoacana	Lamba	13°00' S, 27°48’E	165BL-mic	8	30	27	22
Zambia	Copperbelt	Combined	Pinus michoacana	Lamba	13°00' S, 27°48’E	165BL-mic	9	30	28	23
Zambia	Copperbelt	Combined	Pinus michoacana	Lamba	13°00' S, 27°48’E	165BL-mic	10	30	24	21
Zambia	Copperbelt	Combined	Pinus michoacana	Lamba	13°00' S, 27°48’E	165BL-mic	1	30	32	24
Zambia	Copperbelt	Combined	Pinus michoacana	Lamba	13°00' S, 27°48’E	165BL-mic	2	30	16	15
Zambia	Copperbelt	Combined	Pinus michoacana	Lamba	13°00' S, 27°48’E	165BL-mic	3	30	15	14
Zambia	Copperbelt	Combined	Pinus michoacana	Lamba	13°00' S, 27°48’E	165BL-mic	4	30	28	24
Zambia	Copperbelt	Combined	Pinus michoacana	Lamba	13°00' S, 27°48’E	165BL-mic	5	30	22	20
Zambia	Copperbelt	Combined	Pinus michoacana	Lamba	13°00' S, 27°48’E	165BL-mic	6	30	26	23
Zambia	Copperbelt	Combined	Pinus michoacana	Lamba	13°00' S, 27°48’E	165BL-mic	7	30	12	12
Zambia	Copperbelt	Combined	Pinus michoacana	Lamba	13°00' S, 27°48’E	165BL-mic	8	30	30	25
Zambia	Copperbelt	Combined	Pinus michoacana	Lamba	13°00' S, 27°48’E	165BL-mic	9	30	34	25
Zambia	Copperbelt	Combined	Pinus michoacana	Lamba	13°00' S, 27°48’E	165BL-mic	10	30	26	23
Zambia	Copperbelt	Combined	Pinus michoacana	Lamba	13°00' S, 27°48’E	165BL-mic	1	30	28	24
Zambia	Copperbelt	Combined	Pinus michoacana	Lamba	13°00' S, 27°48’E	165BL-mic	2	30	32	24
Zambia	Copperbelt	Combined	Pinus michoacana	Lamba	13°00' S, 27°48’E	165BL-mic	3	30	28	23
Zambia	Copperbelt	Combined	Pinus michoacana	Lamba	13°00' S, 27°48’E	165BL-mic	4	30	16	15
Zambia	Copperbelt	Combined	Pinus michoacana	Lamba	13°00' S, 27°48’E	165BL-mic	5	30	28	24
Zambia	Copperbelt	Combined	Pinus michoacana	Ndola	12°55' S, 28°26' E	388N-mic	1	31	18	16
Zambia	Copperbelt	Combined	Pinus michoacana	Ndola	12°55' S, 28°26' E	388N-mic	2	31	36	22
Zambia	Copperbelt	Combined	Pinus michoacana	Ndola	12°55' S, 28°26' E	388N-mic	3	31	29	21
Zambia	Copperbelt	Combined	Pinus michoacana	Ndola	12°55' S, 28°26' E	388N-mic	4	31	28	19
Zambia	Copperbelt	Combined	Pinus michoacana	Ndola	12°55' S, 28°26' E	388N-mic	5	31	25	19
Zambia	Copperbelt	Combined	Pinus michoacana	Ndola	12°55' S, 28°26' E	388N-mic	6	31	33	22
Zambia	Copperbelt	Combined	Pinus michoacana	Ndola	12°55' S, 28°26' E	388N-mic	7	31	27	18
Zambia	Copperbelt	Combined	Pinus michoacana	Ndola	12°55' S, 28°26' E	388N-mic	8	31	25	19
Zambia	Copperbelt	Combined	Pinus michoacana	Ndola	12°55' S, 28°26' E	388N-mic	9	31	26	19
Zambia	Copperbelt	Combined	Pinus michoacana	Ndola	12°55' S, 28°26' E	388N-mic	10	31	18	17
Zambia	Copperbelt	Combined	Pinus michoacana	Ndola	12°55' S, 28°26' E	388N-mic	1	31	11	9
Zambia	Copperbelt	Combined	Pinus michoacana	Ndola	12°55' S, 28°26' E	388N-mic	2	31	28	20
Zambia	Copperbelt	Combined	Pinus michoacana	Ndola	12°55' S, 28°26' E	388N-mic	3	31	38	22
Zambia	Copperbelt	Combined	Pinus michoacana	Ndola	12°55' S, 28°26' E	388N-mic	4	31	36	22
Zambia	Copperbelt	Combined	Pinus michoacana	Ndola	12°55' S, 28°26' E	388N-mic	5	31	31	19
Zambia	Copperbelt	Combined	Pinus michoacana	Ndola	12°55' S, 28°26' E	388N-mic	6	31	31	19
Zambia	Copperbelt	Combined	Pinus michoacana	Ndola	12°55' S, 28°26' E	388N-mic	7	31	32	19
Zambia	Copperbelt	Combined	Pinus michoacana	Ndola	12°55' S, 28°26' E	388N-mic	8	31	38	20
Zambia	Copperbelt	Combined	Pinus michoacana	Ndola	12°55' S, 28°26' E	388N-mic	9	31	35	20
Zambia	Copperbelt	Combined	Pinus michoacana	Ndola	12°55' S, 28°26' E	388N-mic	10	31	29	18
Zambia	Copperbelt	Combined	Pinus michoacana	Ndola	12°55' S, 28°26' E	388N-mic	1	31	29	19
Zambia	Copperbelt	Combined	Pinus michoacana	Ndola	12°55' S, 28°26' E	388N-mic	2	31	26	19
Zambia	Copperbelt	Combined	Pinus michoacana	Ndola	12°55' S, 28°26' E	388N-mic	3	31	36	21
Zambia	Copperbelt	Combined	Pinus michoacana	Ndola	12°55' S, 28°26' E	388N-mic	4	31	38	22
Zambia	Copperbelt	Combined	Pinus michoacana	Ndola	12°55' S, 28°26' E	388N-mic	5	31	44	23
Zambia	Copperbelt	Combined	Pinus michoacana	Ndola	12°55' S, 28°26' E	388N-mic	6	31	35	23
Zambia	Copperbelt	Combined	Pinus michoacana	Ndola	12°55' S, 28°26' E	388N-mic	7	31	30	22
Zambia	Copperbelt	Combined	Pinus michoacana	Ndola	12°55' S, 28°26' E	388N-mic	8	31	18	16
Zambia	Copperbelt	Combined	Pinus michoacana	Ndola	12°55' S, 28°26' E	388N-mic	9	31	30	21
Zambia	Copperbelt	Combined	Pinus michoacana	Ndola	12°55' S, 28°26' E	388N-mic	10	31	29	20
Zambia	Copperbelt	Combined	Pinus michoacana	Ndola	12°55' S, 28°26' E	388N-mic	1	31	19	17
Zambia	Copperbelt	Combined	Pinus michoacana	Ndola	12°55' S, 28°26' E	388N-mic	2	31	36	22
Zambia	Copperbelt	Combined	Pinus michoacana	Ndola	12°55' S, 28°26' E	388N-mic	3	31	34	21
Zambia	Copperbelt	Combined	Pinus michoacana	Ndola	12°55' S, 28°26' E	388N-mic	4	31	43	23
Zambia	Copperbelt	Combined	Pinus michoacana	Ndola	12°55' S, 28°26' E	388N-mic	5	31	31	20
Zambia	Copperbelt	Combined	Pinus michoacana	Ndola	12°55' S, 28°26' E	388N-mic	6	31	35	21
Zambia	Copperbelt	Combined	Pinus michoacana	Ndola	12°55' S, 28°26' E	388N-mic	7	31	33	20
Zambia	Copperbelt	Combined	Pinus michoacana	Ndola	12°55' S, 28°26' E	388N-mic	8	31	32	21
Zambia	Copperbelt	Combined	Pinus michoacana	Ndola	12°55' S, 28°26' E	388N-mic	9	31	30	21
Zambia	Copperbelt	Combined	Pinus michoacana	Ndola	12°55' S, 28°26' E	388N-mic	10	31	31	18
Zambia	Copperbelt	Combined	Pinus michoacana	Ndola	12°55' S, 28°26' E	388N-mic	1	31	36	21
Zambia	Copperbelt	Combined	Pinus michoacana	Ndola	12°55' S, 28°26' E	388N-mic	2	31	36	22
Zambia	Copperbelt	Combined	Pinus michoacana	Ndola	12°55' S, 28°26' E	388N-mic	3	31	34	21
Zambia	Copperbelt	Combined	Pinus michoacana	Ndola	12°55' S, 28°26' E	388N-mic	4	31	28	20
Zambia	Copperbelt	Combined	Pinus michoacana	Ndola	12°55' S, 28°26' E	388N-mic	5	31	34	21
Zambia	Copperbelt	Combined	Pinus michoacana	Ndola	12°55' S, 28°26' E	388N-mic	6	31	36	22
Zambia	Copperbelt	Combined	Pinus michoacana	Ndola	12°55' S, 28°26' E	388N-mic	7	31	10	8
Zambia	Copperbelt	Combined	Pinus michoacana	Ndola	12°55' S, 28°26' E	388N-mic	8	31	25	18
Zambia	Copperbelt	Combined	Pinus michoacana	Ndola	12°55' S, 28°26' E	390N-mic	1	31	29	22
Zambia	Copperbelt	Combined	Pinus michoacana	Ndola	12°55' S, 28°26' E	390N-mic	2	31	26	21
Zambia	Copperbelt	Combined	Pinus michoacana	Ndola	12°55' S, 28°26' E	390N-mic	3	31	16	15
Zambia	Copperbelt	Combined	Pinus michoacana	Ndola	12°55' S, 28°26' E	390N-mic	4	31	16	14
Zambia	Copperbelt	Combined	Pinus michoacana	Ndola	12°55' S, 28°26' E	390N-mic	5	31	26	20
Zambia	Copperbelt	Combined	Pinus michoacana	Ndola	12°55' S, 28°26' E	390N-mic	6	31	29	20
Zambia	Copperbelt	Combined	Pinus michoacana	Ndola	12°55' S, 28°26' E	390N-mic	7	31	32	19
Zambia	Copperbelt	Combined	Pinus michoacana	Ndola	12°55' S, 28°26' E	390N-mic	8	31	19	16
Zambia	Copperbelt	Combined	Pinus michoacana	Ndola	12°55' S, 28°26' E	390N-mic	9	31	35	21
Zambia	Copperbelt	Combined	Pinus michoacana	Ndola	12°55' S, 28°26' E	390N-mic	10	31	36	22
Zambia	Copperbelt	Combined	Pinus michoacana	Ndola	12°55' S, 28°26' E	390N-mic	11	31	42	21
Zambia	Copperbelt	Combined	Pinus michoacana	Ndola	12°55' S, 28°26' E	390N-mic	12	31	41	22
Zambia	Copperbelt	Combined	Pinus michoacana	Ndola	12°55' S, 28°26' E	390N-mic	13	31	39	22
Zambia	Copperbelt	Combined	Pinus michoacana	Ndola	12°55' S, 28°26' E	390N-mic	1	31	21	17
Zambia	Copperbelt	Combined	Pinus michoacana	Ndola	12°55' S, 28°26' E	390N-mic	2	31	28	18
Zambia	Copperbelt	Combined	Pinus michoacana	Ndola	12°55' S, 28°26' E	390N-mic	3	31	15	13
Zambia	Copperbelt	Combined	Pinus michoacana	Ndola	12°55' S, 28°26' E	390N-mic	4	31	36	22
Zambia	Copperbelt	Combined	Pinus michoacana	Ndola	12°55' S, 28°26' E	390N-mic	5	31	34	22
Zambia	Copperbelt	Combined	Pinus michoacana	Ndola	12°55' S, 28°26' E	390N-mic	6	31	24	19
Zambia	Copperbelt	Combined	Pinus michoacana	Ndola	12°55' S, 28°26' E	390N-mic	7	31	27	19
Zambia	Copperbelt	Combined	Pinus michoacana	Ndola	12°55' S, 28°26' E	390N-mic	8	31	16	14
Zambia	Copperbelt	Combined	Pinus michoacana	Ndola	12°55' S, 28°26' E	390N-mic	9	31	43	22
Zambia	Copperbelt	Combined	Pinus michoacana	Ndola	12°55' S, 28°26' E	390N-mic	10	31	50	23
Zambia	Copperbelt	Combined	Pinus michoacana	Ndola	12°55' S, 28°26' E	390N-mic	11	31	37	23
Zambia	Copperbelt	Combined	Pinus michoacana	Ndola	12°55' S, 28°26' E	390N-mic	12	31	26	19
Zambia	Copperbelt	Combined	Pinus michoacana	Ndola	12°55' S, 28°26' E	390N-mic	13	31	38	22
Zambia	Copperbelt	Combined	Pinus michoacana	Ndola	12°55' S, 28°26' E	390N-mic	1	31	24	18
Zambia	Copperbelt	Combined	Pinus michoacana	Ndola	12°55' S, 28°26' E	390N-mic	2	31	41	21
Zambia	Copperbelt	Combined	Pinus michoacana	Ndola	12°55' S, 28°26' E	390N-mic	3	31	32	20
Zambia	Copperbelt	Combined	Pinus michoacana	Ndola	12°55' S, 28°26' E	390N-mic	4	31	25	19
Zambia	Copperbelt	Combined	Pinus michoacana	Ndola	12°55' S, 28°26' E	390N-mic	5	31	19	19
Zambia	Copperbelt	Combined	Pinus michoacana	Ndola	12°55' S, 28°26' E	390N-mic	6	31	42	22
Zambia	Copperbelt	Combined	Pinus michoacana	Ndola	12°55' S, 28°26' E	390N-mic	7	31	28	19
Zambia	Copperbelt	Combined	Pinus michoacana	Ndola	12°55' S, 28°26' E	390N-mic	8	31	33	20
Zambia	Copperbelt	Combined	Pinus michoacana	Ndola	12°55' S, 28°26' E	390N-mic	9	31	26	19
Zambia	Copperbelt	Combined	Pinus michoacana	Ndola	12°55' S, 28°26' E	390N-mic	10	31	27	20
Zambia	Copperbelt	Combined	Pinus michoacana	Ndola	12°55' S, 28°26' E	390N-mic	11	31	26	18
Zambia	Copperbelt	Combined	Pinus michoacana	Ndola	12°55' S, 28°26' E	390N-mic	12	31	26	20
Zambia	Copperbelt	Combined	Pinus michoacana	Ndola	12°55' S, 28°26' E	390N-mic	13	31	24	19
Zambia	Copperbelt	Combined	Pinus michoacana	Ndola	12°55' S, 28°26' E	390N-mic	1	31	34	22
Zambia	Copperbelt	Combined	Pinus michoacana	Ndola	12°55' S, 28°26' E	390N-mic	2	31	26	19
Zambia	Copperbelt	Combined	Pinus michoacana	Ndola	12°55' S, 28°26' E	390N-mic	3	31	35	21
Zambia	Copperbelt	Combined	Pinus michoacana	Ndola	12°55' S, 28°26' E	390N-mic	4	31	16	14
Zambia	Copperbelt	Combined	Pinus michoacana	Ndola	12°55' S, 28°26' E	390N-mic	5	31	26	20
Zambia	Copperbelt	Combined	Pinus michoacana	Ndola	12°55' S, 28°26' E	390N-mic	6	31	34	22
Zambia	Copperbelt	Combined	Pinus michoacana	Ndola	12°55' S, 28°26' E	390N-mic	7	31	38	23
Zambia	Copperbelt	Combined	Pinus michoacana	Ndola	12°55' S, 28°26' E	390N-mic	8	31	28	19
Zambia	Copperbelt	Combined	Pinus michoacana	Ndola	12°55' S, 28°26' E	390N-mic	9	31	31	20
Zambia	Copperbelt	Combined	Pinus michoacana	Ndola	12°55' S, 28°26' E	390N-mic	10	31	35	22
Zambia	Copperbelt	Combined	Pinus michoacana	Ndola	12°55' S, 28°26' E	390N-mic	11	31	36	23
Zambia	Copperbelt	Combined	Pinus michoacana	Ndola	12°55' S, 28°26' E	390N-mic	12	31	34	22
Zambia	Copperbelt	Combined	Pinus michoacana	Ndola	12°55' S, 28°26' E	390N-mic	13	31	36	22
Zambia	Copperbelt	Combined	Pinus michoacana	Ndola	12°55' S, 28°26' E	390N-mic	1	31	30	21
Zambia	Copperbelt	Combined	Pinus michoacana	Ndola	12°55' S, 28°26' E	390N-mic	2	31	15	13
Zambia	Copperbelt	Combined	Pinus michoacana	Ndola	12°55' S, 28°26' E	390N-mic	3	31	35	22
Zambia	Copperbelt	Combined	Pinus michoacana	Ndola	12°55' S, 28°26' E	390N-mic	4	31	31	20
Zambia	Copperbelt	Combined	Pinus michoacana	Ndola	12°55' S, 28°26' E	390N-mic	5	31	29	20
Zambia	Copperbelt	Combined	Pinus michoacana	Ndola	12°55' S, 28°26' E	390N-mic	6	31	23	21
Zambia	Copperbelt	Combined	Pinus michoacana	Ndola	12°55' S, 28°26' E	390N-mic	7	31	34	20
Zambia	Copperbelt	Combined	Pinus michoacana	Ndola	12°55' S, 28°26' E	390N-mic	8	31	36	22
Zambia	Copperbelt	Combined	Pinus michoacana	Ndola	12°55' S, 28°26' E	390N-mic	9	31	21	17
Zambia	Copperbelt	Combined	Pinus michoacana	Ndola	12°55' S, 28°26' E	390N-mic	10	31	19	17
Zambia	Copperbelt	Combined	Pinus michoacana	Ndola	12°55' S, 28°26' E	390N-mic	11	31	24	19
Zambia	Copperbelt	Combined	Pinus michoacana	Ndola	12°55' S, 28°26' E	390N-mic	12	31	16	16
Zambia	Copperbelt	Combined	Pinus michoacana	Ndola	12°55' S, 28°26' E	390N-mic	13	31	27	21
Zambia	Copperbelt	Combined	Pinus michoacana	Ndola	12°55' S, 28°26' E	390N-mic	1	31	29	20
Zambia	Copperbelt	Combined	Pinus michoacana	Ndola	12°55' S, 28°26' E	390N-mic	2	31	32	22
Zambia	Copperbelt	Combined	Pinus michoacana	Ndola	12°55' S, 28°26' E	390N-mic	3	31	24	19
Zambia	Copperbelt	Combined	Pinus michoacana	Ndola	12°55' S, 28°26' E	390N-mic	4	31	31	22
Zambia	Copperbelt	Combined	Pinus michoacana	Ndola	12°55' S, 28°26' E	390N-mic	5	31	28	20
Zambia	Copperbelt	Combined	Pinus michoacana	Ndola	12°55' S, 28°26' E	390N-mic	6	31	34	21
Zambia	Copperbelt	Combined	Pinus michoacana	Ndola	12°55' S, 28°26' E	390N-mic	7	31	25	18
Zambia	Copperbelt	Combined	Pinus michoacana	Ndola	12°55' S, 28°26' E	390N-mic	8	31	36	22
Zambia	Copperbelt	Combined	Pinus michoacana	Ndola	12°55' S, 28°26' E	390N-mic	9	31	27	19
Zambia	Copperbelt	Combined	Pinus michoacana	Ndola	12°55' S, 28°26' E	395N-mic	1	31	29	19
Zambia	Copperbelt	Combined	Pinus michoacana	Ndola	12°55' S, 28°26' E	395N-mic	2	31	32	18
Zambia	Copperbelt	Combined	Pinus michoacana	Ndola	12°55' S, 28°26' E	395N-mic	3	31	32	18
Zambia	Copperbelt	Combined	Pinus michoacana	Ndola	12°55' S, 28°26' E	395N-mic	4	31	33	17
Zambia	Copperbelt	Combined	Pinus michoacana	Ndola	12°55' S, 28°26' E	395N-mic	5	31	33	20
Zambia	Copperbelt	Combined	Pinus michoacana	Ndola	12°55' S, 28°26' E	395N-mic	6	31	28	20
Zambia	Copperbelt	Combined	Pinus michoacana	Ndola	12°55' S, 28°26' E	395N-mic	7	31	26	18
Zambia	Copperbelt	Combined	Pinus michoacana	Ndola	12°55' S, 28°26' E	395N-mic	8	31	32	19
Zambia	Copperbelt	Combined	Pinus michoacana	Ndola	12°55' S, 28°26' E	395N-mic	9	31	26	18
Zambia	Copperbelt	Combined	Pinus michoacana	Ndola	12°55' S, 28°26' E	395N-mic	10	31	33	19
Zambia	Copperbelt	Combined	Pinus michoacana	Ndola	12°55' S, 28°26' E	395N-mic	11	31	26	18
Zambia	Copperbelt	Combined	Pinus michoacana	Ndola	12°55' S, 28°26' E	395N-mic	12	31	26	17
Zambia	Copperbelt	Combined	Pinus michoacana	Ndola	12°55' S, 28°26' E	395N-mic	13	31	41	18
Zambia	Copperbelt	Combined	Pinus michoacana	Ndola	12°55' S, 28°26' E	395N-mic	14	31	36	19
Zambia	Copperbelt	Combined	Pinus michoacana	Ndola	12°55' S, 28°26' E	395N-mic	15	31	23	17
Zambia	Copperbelt	Combined	Pinus michoacana	Ndola	12°55' S, 28°26' E	395N-mic	16	31	30	19
Zambia	Copperbelt	Combined	Pinus michoacana	Ndola	12°55' S, 28°26' E	395N-mic	1	31	30	20
Zambia	Copperbelt	Combined	Pinus michoacana	Ndola	12°55' S, 28°26' E	395N-mic	2	31	21	17
Zambia	Copperbelt	Combined	Pinus michoacana	Ndola	12°55' S, 28°26' E	395N-mic	3	31	29	19
Zambia	Copperbelt	Combined	Pinus michoacana	Ndola	12°55' S, 28°26' E	395N-mic	4	31	18	15
Zambia	Copperbelt	Combined	Pinus michoacana	Ndola	12°55' S, 28°26' E	395N-mic	5	31	23	19
Zambia	Copperbelt	Combined	Pinus michoacana	Ndola	12°55' S, 28°26' E	395N-mic	6	31	36	19
Zambia	Copperbelt	Combined	Pinus michoacana	Ndola	12°55' S, 28°26' E	395N-mic	7	31	32	19
Zambia	Copperbelt	Combined	Pinus michoacana	Ndola	12°55' S, 28°26' E	395N-mic	8	31	27	18
Zambia	Copperbelt	Combined	Pinus michoacana	Ndola	12°55' S, 28°26' E	395N-mic	9	31	26	18
Zambia	Copperbelt	Combined	Pinus michoacana	Ndola	12°55' S, 28°26' E	395N-mic	10	31	34	20
Zambia	Copperbelt	Combined	Pinus michoacana	Ndola	12°55' S, 28°26' E	395N-mic	11	31	23	17
Zambia	Copperbelt	Combined	Pinus michoacana	Ndola	12°55' S, 28°26' E	395N-mic	12	31	28	19
Zambia	Copperbelt	Combined	Pinus michoacana	Ndola	12°55' S, 28°26' E	395N-mic	13	31	25	18
Zambia	Copperbelt	Combined	Pinus michoacana	Ndola	12°55' S, 28°26' E	395N-mic	14	31	19	15
Zambia	Copperbelt	Combined	Pinus michoacana	Ndola	12°55' S, 28°26' E	395N-mic	15	31	31	19
Zambia	Copperbelt	Combined	Pinus michoacana	Ndola	12°55' S, 28°26' E	395N-mic	16	31	38	21
Zambia	Copperbelt	Combined	Pinus michoacana	Ndola	12°55' S, 28°26' E	395N-mic	1	31	32	21
Zambia	Copperbelt	Combined	Pinus michoacana	Ndola	12°55' S, 28°26' E	395N-mic	2	31	24	19
Zambia	Copperbelt	Combined	Pinus michoacana	Ndola	12°55' S, 28°26' E	395N-mic	3	31	18	16
Zambia	Copperbelt	Combined	Pinus michoacana	Ndola	12°55' S, 28°26' E	395N-mic	4	31	33	20
Zambia	Copperbelt	Combined	Pinus michoacana	Ndola	12°55' S, 28°26' E	395N-mic	5	31	20	18
Zambia	Copperbelt	Combined	Pinus michoacana	Ndola	12°55' S, 28°26' E	395N-mic	6	31	37	22
Zambia	Copperbelt	Combined	Pinus michoacana	Ndola	12°55' S, 28°26' E	395N-mic	7	31	32	19
Zambia	Copperbelt	Combined	Pinus michoacana	Ndola	12°55' S, 28°26' E	395N-mic	8	31	31	19
Zambia	Copperbelt	Combined	Pinus michoacana	Ndola	12°55' S, 28°26' E	395N-mic	9	31	26	19
Zambia	Copperbelt	Combined	Pinus michoacana	Ndola	12°55' S, 28°26' E	395N-mic	10	31	16	15
Zambia	Copperbelt	Combined	Pinus michoacana	Ndola	12°55' S, 28°26' E	395N-mic	11	31	25	18
Zambia	Copperbelt	Combined	Pinus michoacana	Ndola	12°55' S, 28°26' E	395N-mic	12	31	38	21
Zambia	Copperbelt	Combined	Pinus michoacana	Ndola	12°55' S, 28°26' E	395N-mic	13	31	26	16
Zambia	Copperbelt	Combined	Pinus michoacana	Ndola	12°55' S, 28°26' E	395N-mic	14	31	17	14
Zambia	Copperbelt	Combined	Pinus michoacana	Ndola	12°55' S, 28°26' E	395N-mic	15	31	30	18
Zambia	Copperbelt	Combined	Pinus michoacana	Ndola	12°55' S, 28°26' E	395N-mic	16	31	26	18
Zambia	Copperbelt	Combined	Pinus michoacana	Ndola	12°55' S, 28°26' E	395N-mic	1	31	38	19
Zambia	Copperbelt	Combined	Pinus michoacana	Ndola	12°55' S, 28°26' E	395N-mic	2	31	36	17
Zambia	Copperbelt	Combined	Pinus michoacana	Ndola	12°55' S, 28°26' E	395N-mic	3	31	15	13
Zambia	Copperbelt	Combined	Pinus michoacana	Ndola	12°55' S, 28°26' E	395N-mic	4	31	30	19
Zambia	Copperbelt	Combined	Pinus michoacana	Ndola	12°55' S, 28°26' E	395N-mic	5	31	26	18
Zambia	Copperbelt	Combined	Pinus michoacana	Ndola	12°55' S, 28°26' E	395N-mic	6	31	35	19
Zambia	Copperbelt	Combined	Pinus michoacana	Ndola	12°55' S, 28°26' E	395N-mic	7	31	32	18
Zambia	Copperbelt	Combined	Pinus michoacana	Ndola	12°55' S, 28°26' E	395N-mic	8	31	35	21
Zambia	Copperbelt	Combined	Pinus michoacana	Ndola	12°55' S, 28°26' E	395N-mic	9	31	31	18
Zambia	Copperbelt	Combined	Pinus michoacana	Ndola	12°55' S, 28°26' E	395N-mic	10	31	20	17
Zambia	Copperbelt	Combined	Pinus michoacana	Ndola	12°55' S, 28°26' E	395N-mic	11	31	15	12
Zambia	Copperbelt	Combined	Pinus michoacana	Ndola	12°55' S, 28°26' E	395N-mic	12	31	22	17
Zambia	Copperbelt	Combined	Pinus michoacana	Ndola	12°55' S, 28°26' E	395N-mic	13	31	28	18
Zambia	Copperbelt	Combined	Pinus michoacana	Ndola	12°55' S, 28°26' E	395N-mic	14	31	31	20
Zambia	Copperbelt	Combined	Pinus michoacana	Ndola	12°55' S, 28°26' E	395N-mic	15	31	23	17
Zambia	Copperbelt	Combined	Pinus michoacana	Ndola	12°55' S, 28°26' E	395N-mic	16	31	24	17
Zambia	Copperbelt	Combined	Pinus michoacana	Ndola	12°55' S, 28°26' E	395N-mic	1	31	30	19
Zambia	Copperbelt	Combined	Pinus michoacana	Ndola	12°55' S, 28°26' E	395N-mic	2	31	29	18
Zambia	Copperbelt	Combined	Pinus michoacana	Ndola	12°55' S, 28°26' E	395N-mic	3	31	28	19
Zambia	Copperbelt	Combined	Pinus michoacana	Ndola	12°55' S, 28°26' E	395N-mic	4	31	20	18
Zambia	Copperbelt	Combined	Pinus michoacana	Ndola	12°55' S, 28°26' E	395N-mic	5	31	35	20
Zambia	Copperbelt	Combined	Pinus michoacana	Ndola	12°55' S, 28°26' E	395N-mic	6	31	28	19
Zambia	Copperbelt	Combined	Pinus michoacana	Ndola	12°55' S, 28°26' E	395N-mic	7	31	19	17
Zambia	Copperbelt	Combined	Pinus michoacana	Ndola	12°55' S, 28°26' E	395N-mic	8	31	16	14
Zambia	Copperbelt	Combined	Pinus michoacana	Ndola	12°55' S, 28°26' E	395N-mic	9	31	29	18
Zambia	Copperbelt	Combined	Pinus michoacana	Ndola	12°55' S, 28°26' E	395N-mic	10	31	38	22
Zambia	Copperbelt	Combined	Pinus michoacana	Ndola	12°55' S, 28°26' E	395N-mic	11	31	21	19
Zambia	Copperbelt	Combined	Pinus michoacana	Ndola	12°55' S, 28°26' E	395N-mic	12	31	24	18
Zambia	Copperbelt	Combined	Pinus michoacana	Ndola	12°55' S, 28°26' E	395N-mic	13	31	40	19
Zambia	Copperbelt	Combined	Pinus michoacana	Ndola	12°55' S, 28°26' E	395N-mic	14	31	28	17
Zambia	Copperbelt	Combined	Pinus michoacana	Ndola	12°55' S, 28°26' E	661N-mic	1	34	30	21
Zambia	Copperbelt	Combined	Pinus michoacana	Ndola	12°55' S, 28°26' E	661N-mic	2	34	42	24
Zambia	Copperbelt	Combined	Pinus michoacana	Ndola	12°55' S, 28°26' E	661N-mic	3	34	33	23
Zambia	Copperbelt	Combined	Pinus michoacana	Ndola	12°55' S, 28°26' E	661N-mic	4	34	26	23
Zambia	Copperbelt	Combined	Pinus michoacana	Ndola	12°55' S, 28°26' E	661N-mic	5	34	48	24
Zambia	Copperbelt	Combined	Pinus michoacana	Ndola	12°55' S, 28°26' E	661N-mic	6	34	44	25
Zambia	Copperbelt	Combined	Pinus michoacana	Ndola	12°55' S, 28°26' E	661N-mic	7	34	34	21
Zambia	Copperbelt	Combined	Pinus michoacana	Ndola	12°55' S, 28°26' E	661N-mic	8	34	40	23
Zambia	Copperbelt	Combined	Pinus michoacana	Ndola	12°55' S, 28°26' E	661N-mic	9	34	30	21
Zambia	Copperbelt	Combined	Pinus michoacana	Ndola	12°55' S, 28°26' E	661N-mic	10	34	38	23
Zambia	Copperbelt	Combined	Pinus michoacana	Ndola	12°55' S, 28°26' E	661N-mic	11	34	25	20
Zambia	Copperbelt	Combined	Pinus michoacana	Ndola	12°55' S, 28°26' E	661N-mic	12	34	20	18
Zambia	Copperbelt	Combined	Pinus michoacana	Ndola	12°55' S, 28°26' E	661N-mic	1	34	28	24
Zambia	Copperbelt	Combined	Pinus michoacana	Ndola	12°55' S, 28°26' E	661N-mic	2	34	24	21
Zambia	Copperbelt	Combined	Pinus michoacana	Ndola	12°55' S, 28°26' E	661N-mic	3	34	24	22
Zambia	Copperbelt	Combined	Pinus michoacana	Ndola	12°55' S, 28°26' E	661N-mic	4	34	32	23
Zambia	Copperbelt	Combined	Pinus michoacana	Ndola	12°55' S, 28°26' E	661N-mic	5	34	28	24
Zambia	Copperbelt	Combined	Pinus michoacana	Ndola	12°55' S, 28°26' E	661N-mic	6	34	30	24
Zambia	Copperbelt	Combined	Pinus michoacana	Ndola	12°55' S, 28°26' E	661N-mic	7	34	24	21
Zambia	Copperbelt	Combined	Pinus michoacana	Ndola	12°55' S, 28°26' E	661N-mic	8	34	15	18
Zambia	Copperbelt	Combined	Pinus michoacana	Ndola	12°55' S, 28°26' E	661N-mic	9	34	28	24
Zambia	Copperbelt	Combined	Pinus michoacana	Ndola	12°55' S, 28°26' E	661N-mic	10	34	25	23
Zambia	Copperbelt	Combined	Pinus michoacana	Ndola	12°55' S, 28°26' E	661N-mic	11	34	27	23
Zambia	Copperbelt	Combined	Pinus michoacana	Ndola	12°55' S, 28°26' E	661N-mic	12	34	41	23
Zambia	Copperbelt	Combined	Pinus michoacana	Ndola	12°55' S, 28°26' E	661N-mic	1	34	32	22
Zambia	Copperbelt	Combined	Pinus michoacana	Ndola	12°55' S, 28°26' E	661N-mic	2	34	26	20
Zambia	Copperbelt	Combined	Pinus michoacana	Ndola	12°55' S, 28°26' E	661N-mic	3	34	18	14
Zambia	Copperbelt	Combined	Pinus michoacana	Ndola	12°55' S, 28°26' E	698N-mic	1	29	21	22
Zambia	Copperbelt	Combined	Pinus michoacana	Ndola	12°55' S, 28°26' E	698N-mic	2	29	30	23
Zambia	Copperbelt	Combined	Pinus michoacana	Ndola	12°55' S, 28°26' E	698N-mic	3	29	17	20
Zambia	Copperbelt	Combined	Pinus michoacana	Ndola	12°55' S, 28°26' E	698N-mic	4	29	20	21
Zambia	Copperbelt	Combined	Pinus michoacana	Ndola	12°55' S, 28°26' E	698N-mic	5	29	33	23
Zambia	Copperbelt	Combined	Pinus michoacana	Ndola	12°55' S, 28°26' E	698N-mic	1	29	30	22
Zambia	Copperbelt	Combined	Pinus michoacana	Ndola	12°55' S, 28°26' E	698N-mic	2	29	20	18
Zambia	Copperbelt	Combined	Pinus michoacana	Ndola	12°55' S, 28°26' E	698N-mic	3	29	26	22
Zambia	Copperbelt	Combined	Pinus michoacana	Ndola	12°55' S, 28°26' E	698N-mic	4	29	18	16
Zambia	Copperbelt	Combined	Pinus michoacana	Ndola	12°55' S, 28°26' E	698N-mic	5	29	22	19
Zambia	Copperbelt	Combined	Pinus michoacana	Ndola	12°55' S, 28°26' E	698N-mic	1	29	16	15
Zambia	Copperbelt	Combined	Pinus michoacana	Ndola	12°55' S, 28°26' E	698N-mic	2	29	34	22
Zambia	Copperbelt	Combined	Pinus michoacana	Ndola	12°55' S, 28°26' E	698N-mic	3	29	43	23
Zambia	Copperbelt	Combined	Pinus michoacana	Ndola	12°55' S, 28°26' E	723N-mic	1	29	27	18
Zambia	Copperbelt	Combined	Pinus michoacana	Ndola	12°55' S, 28°26' E	723N-mic	2	29	35	20
Zambia	Copperbelt	Combined	Pinus michoacana	Ndola	12°55' S, 28°26' E	723N-mic	3	29	27	17
Zambia	Copperbelt	Combined	Pinus michoacana	Ndola	12°55' S, 28°26' E	723N-mic	4	29	35	20
Zambia	Copperbelt	Combined	Pinus michoacana	Ndola	12°55' S, 28°26' E	723N-mic	5	29	34	19
Zambia	Copperbelt	Combined	Pinus michoacana	Ndola	12°55' S, 28°26' E	723N-mic	6	29	34	19
Zambia	Copperbelt	Combined	Pinus michoacana	Ndola	12°55' S, 28°26' E	723N-mic	7	29	22	19
Zambia	Copperbelt	Combined	Pinus michoacana	Ndola	12°55' S, 28°26' E	723N-mic	8	29	11	12
Zambia	Copperbelt	Combined	Pinus michoacana	Ndola	12°55' S, 28°26' E	723N-mic	9	29	25	20
Zambia	Copperbelt	Combined	Pinus michoacana	Ndola	12°55' S, 28°26' E	723N-mic	10	29	22	19
Zambia	Copperbelt	Combined	Pinus michoacana	Ndola	12°55' S, 28°26' E	723N-mic	11	29	27	20
Zambia	Copperbelt	Combined	Pinus michoacana	Ndola	12°55' S, 28°26' E	723N-mic	12	29	24	19
Zambia	Copperbelt	Combined	Pinus michoacana	Ndola	12°55' S, 28°26' E	723N-mic	13	29	11	11
Zambia	Copperbelt	Combined	Pinus michoacana	Ndola	12°55' S, 28°26' E	723N-mic	14	29	32	20
Zambia	Copperbelt	Combined	Pinus michoacana	Ndola	12°55' S, 28°26' E	723N-mic	15	29	19	18
Zambia	Copperbelt	Combined	Pinus michoacana	Ndola	12°55' S, 28°26' E	723N-mic	16	29	11	10
Zambia	Copperbelt	Combined	Pinus michoacana	Ndola	12°55' S, 28°26' E	723N-mic	17	29	34	19
Zambia	Copperbelt	Combined	Pinus michoacana	Ndola	12°55' S, 28°26' E	723N-mic	18	29	30	19
Zambia	Copperbelt	Combined	Pinus michoacana	Ndola	12°55' S, 28°26' E	723N-mic	19	29	32	20
Zambia	Copperbelt	Combined	Pinus michoacana	Ndola	12°55' S, 28°26' E	723N-mic	20	29	40	21
Zambia	Copperbelt	Combined	Pinus michoacana	Ndola	12°55' S, 28°26' E	723N-mic	1	29	49	20
Zambia	Copperbelt	Combined	Pinus michoacana	Ndola	12°55' S, 28°26' E	723N-mic	2	29	18	17
Zambia	Copperbelt	Combined	Pinus michoacana	Ndola	12°55' S, 28°26' E	723N-mic	3	29	19	17
Zambia	Copperbelt	Combined	Pinus michoacana	Ndola	12°55' S, 28°26' E	723N-mic	4	29	25	19
Zambia	Copperbelt	Combined	Pinus michoacana	Ndola	12°55' S, 28°26' E	723N-mic	5	29	33	20
Zambia	Copperbelt	Combined	Pinus michoacana	Ndola	12°55' S, 28°26' E	723N-mic	6	29	24	16
Zambia	Copperbelt	Combined	Pinus michoacana	Ndola	12°55' S, 28°26' E	723N-mic	7	29	29	18
Zambia	Copperbelt	Combined	Pinus michoacana	Ndola	12°55' S, 28°26' E	723N-mic	8	29	26	17
Zambia	Copperbelt	Combined	Pinus michoacana	Ndola	12°55' S, 28°26' E	723N-mic	9	29	28	16
Zambia	Copperbelt	Combined	Pinus michoacana	Ndola	12°55' S, 28°26' E	723N-mic	10	29	24	16
Zambia	Copperbelt	Combined	Pinus michoacana	Ndola	12°55' S, 28°26' E	723N-mic	11	29	38	20
Zambia	Copperbelt	Combined	Pinus michoacana	Ndola	12°55' S, 28°26' E	723N-mic	12	29	25	17
Zambia	Copperbelt	Combined	Pinus michoacana	Ndola	12°55' S, 28°26' E	723N-mic	13	29	31	17
Zambia	Copperbelt	Combined	Pinus michoacana	Ndola	12°55' S, 28°26' E	723N-mic	14	29	37	19
Zambia	Copperbelt	Combined	Pinus michoacana	Ndola	12°55' S, 28°26' E	723N-mic	15	29	36	21
Zambia	Copperbelt	Combined	Pinus michoacana	Ndola	12°55' S, 28°26' E	723N-mic	16	29	12	11
Zambia	Copperbelt	Combined	Pinus michoacana	Ndola	12°55' S, 28°26' E	723N-mic	17	29	23	18
Zambia	Copperbelt	Combined	Pinus michoacana	Ndola	12°55' S, 28°26' E	723N-mic	18	29	41	21
Zambia	Copperbelt	Combined	Pinus michoacana	Ndola	12°55' S, 28°26' E	723N-mic	19	29	15	12
Zambia	Copperbelt	Combined	Pinus michoacana	Ndola	12°55' S, 28°26' E	723N-mic	20	29	27	18
Zambia	Copperbelt	Combined	Pinus michoacana	Ndola	12°55' S, 28°26' E	723N-mic	1	29	32	19
Zambia	Copperbelt	Combined	Pinus michoacana	Ndola	12°55' S, 28°26' E	723N-mic	2	29	32	20
Zambia	Copperbelt	Combined	Pinus michoacana	Ndola	12°55' S, 28°26' E	723N-mic	3	29	27	18
Zambia	Copperbelt	Combined	Pinus michoacana	Ndola	12°55' S, 28°26' E	723N-mic	4	29	14	15
Zambia	Copperbelt	Combined	Pinus michoacana	Ndola	12°55' S, 28°26' E	723N-mic	5	29	29	17
Zambia	Copperbelt	Combined	Pinus michoacana	Ndola	12°55' S, 28°26' E	723N-mic	6	29	25	19
Zambia	Copperbelt	Combined	Pinus michoacana	Ndola	12°55' S, 28°26' E	723N-mic	7	29	21	16
Zambia	Copperbelt	Combined	Pinus michoacana	Ndola	12°55' S, 28°26' E	723N-mic	8	29	25	19
Zambia	Copperbelt	Combined	Pinus michoacana	Ndola	12°55' S, 28°26' E	723N-mic	9	29	13	11
Zambia	Copperbelt	Combined	Pinus michoacana	Ndola	12°55' S, 28°26' E	723N-mic	10	29	26	20
Zambia	Copperbelt	Combined	Pinus michoacana	Ndola	12°55' S, 28°26' E	723N-mic	11	29	24	18
Zambia	Copperbelt	Combined	Pinus michoacana	Ndola	12°55' S, 28°26' E	723N-mic	12	29	24	16
Zambia	Copperbelt	Combined	Pinus michoacana	Ndola	12°55' S, 28°26' E	723N-mic	13	29	23	17
Zambia	Copperbelt	Combined	Pinus michoacana	Ndola	12°55' S, 28°26' E	723N-mic	14	29	38	20
Zambia	Copperbelt	Combined	Pinus michoacana	Ndola	12°55' S, 28°26' E	723N-mic	15	29	24	19
Zambia	Copperbelt	Combined	Pinus michoacana	Ndola	12°55' S, 28°26' E	723N-mic	16	29	33	20
Zambia	Copperbelt	Combined	Pinus michoacana	Ndola	12°55' S, 28°26' E	723N-mic	17	29	20	18
Zambia	Copperbelt	Combined	Pinus michoacana	Ndola	12°55' S, 28°26' E	723N-mic	18	29	38	21
Zambia	Copperbelt	Combined	Pinus michoacana	Ndola	12°55' S, 28°26' E	723N-mic	19	29	32	21
Zambia	Copperbelt	Combined	Pinus michoacana	Ndola	12°55' S, 28°26' E	723N-mic	20	29	28	19
Zambia	Copperbelt	Combined	Pinus michoacana	Ndola	12°55' S, 28°26' E	723N-mic	1	29	27	20
Zambia	Copperbelt	Combined	Pinus michoacana	Ndola	12°55' S, 28°26' E	723N-mic	2	29	26	18
Zambia	Copperbelt	Combined	Pinus michoacana	Ndola	12°55' S, 28°26' E	723N-mic	3	29	29	19
Zambia	Copperbelt	Combined	Pinus michoacana	Ndola	12°55' S, 28°26' E	723N-mic	4	29	15	16
Zambia	Copperbelt	Combined	Pinus michoacana	Ndola	12°55' S, 28°26' E	723N-mic	5	29	32	19
Zambia	Copperbelt	Combined	Pinus michoacana	Ndola	12°55' S, 28°26' E	723N-mic	6	29	37	20
Zambia	Copperbelt	Combined	Pinus michoacana	Ndola	12°55' S, 28°26' E	723N-mic	7	29	22	17
Zambia	Copperbelt	Combined	Pinus michoacana	Ndola	12°55' S, 28°26' E	723N-mic	8	29	21	19
Zambia	Copperbelt	Combined	Pinus michoacana	Ndola	12°55' S, 28°26' E	723N-mic	9	29	29	19
Zambia	Copperbelt	Combined	Pinus michoacana	Ndola	12°55' S, 28°26' E	723N-mic	10	29	40	20
Zambia	Copperbelt	Combined	Pinus michoacana	Ndola	12°55' S, 28°26' E	723N-mic	11	29	40	18
Zambia	Copperbelt	Combined	Pinus michoacana	Ndola	12°55' S, 28°26' E	723N-mic	12	29	19	17
Zambia	Copperbelt	Combined	Pinus michoacana	Ndola	12°55' S, 28°26' E	723N-mic	13	29	37	21
Zambia	Copperbelt	Combined	Pinus michoacana	Ndola	12°55' S, 28°26' E	723N-mic	14	29	25	19
Zambia	Copperbelt	Combined	Pinus michoacana	Ndola	12°55' S, 28°26' E	723N-mic	15	29	21	18
Zambia	Copperbelt	Combined	Pinus michoacana	Ndola	12°55' S, 28°26' E	723N-mic	16	29	19	19
Zambia	Copperbelt	Combined	Pinus michoacana	Ndola	12°55' S, 28°26' E	723N-mic	17	29	16	14
Zambia	Copperbelt	Combined	Pinus michoacana	Ndola	12°55' S, 28°26' E	723N-mic	18	29	24	18
Zambia	Copperbelt	Combined	Pinus michoacana	Ndola	12°55' S, 28°26' E	723N-mic	19	29	28	18
Zambia	Copperbelt	Combined	Pinus michoacana	Ndola	12°55' S, 28°26' E	723N-mic	20	29	38	20
Zambia	Copperbelt	Combined	Pinus michoacana	Ndola	12°55' S, 28°26' E	723N-mic	1	29	30	20
Zambia	Copperbelt	Combined	Pinus michoacana	Ndola	12°55' S, 28°26' E	723N-mic	2	29	26	17
Zambia	Copperbelt	Combined	Pinus michoacana	Ndola	12°55' S, 28°26' E	723N-mic	3	29	18	15
Zambia	Copperbelt	Combined	Pinus michoacana	Ndola	12°55' S, 28°26' E	723N-mic	4	29	14	14
Zambia	Copperbelt	Combined	Pinus michoacana	Ndola	12°55' S, 28°26' E	723N-mic	5	29	29	20
Zambia	Copperbelt	Combined	Pinus michoacana	Ndola	12°55' S, 28°26' E	723N-mic	6	29	25	21
Zambia	Copperbelt	Combined	Pinus michoacana	Ndola	12°55' S, 28°26' E	723N-mic	7	29	24	20
Zambia	Copperbelt	Combined	Pinus michoacana	Ndola	12°55' S, 28°26' E	723N-mic	8	29	38	21
Zambia	Copperbelt	Combined	Pinus michoacana	Ndola	12°55' S, 28°26' E	724N-mic	1	29	27	24
Zambia	Copperbelt	Combined	Pinus michoacana	Ndola	12°55' S, 28°26' E	724N-mic	2	29	28	23
Zambia	Copperbelt	Combined	Pinus michoacana	Ndola	12°55' S, 28°26' E	724N-mic	3	29	23	21
Zambia	Copperbelt	Combined	Pinus michoacana	Ndola	12°55' S, 28°26' E	724N-mic	4	29	34	24
Zambia	Copperbelt	Combined	Pinus michoacana	Ndola	12°55' S, 28°26' E	724N-mic	5	29	36	24
Zambia	Copperbelt	Combined	Pinus michoacana	Ndola	12°55' S, 28°26' E	724N-mic	6	29	35	21
Zambia	Copperbelt	Combined	Pinus michoacana	Ndola	12°55' S, 28°26' E	724N-mic	7	29	40	22
Zambia	Copperbelt	Combined	Pinus michoacana	Ndola	12°55' S, 28°26' E	724N-mic	8	29	36	18
Zambia	Copperbelt	Combined	Pinus michoacana	Ndola	12°55' S, 28°26' E	724N-mic	9	29	16	14
Zambia	Copperbelt	Combined	Pinus michoacana	Ndola	12°55' S, 28°26' E	724N-mic	10	29	48	23
Zambia	Copperbelt	Combined	Pinus michoacana	Ndola	12°55' S, 28°26' E	724N-mic	11	29	40	23
Zambia	Copperbelt	Combined	Pinus michoacana	Ndola	12°55' S, 28°26' E	724N-mic	12	29	44	23
Zambia	Copperbelt	Combined	Pinus michoacana	Ndola	12°55' S, 28°26' E	724N-mic	13	29	36	21
Zambia	Copperbelt	Combined	Pinus michoacana	Ndola	12°55' S, 28°26' E	724N-mic	14	29	22	15
Zambia	Copperbelt	Combined	Pinus michoacana	Ndola	12°55' S, 28°26' E	724N-mic	15	29	36	23
Zambia	Copperbelt	Combined	Pinus michoacana	Ndola	12°55' S, 28°26' E	724N-mic	1	29	36	24
Zambia	Copperbelt	Combined	Pinus michoacana	Ndola	12°55' S, 28°26' E	741N-mic	1	29	26	19
Zambia	Copperbelt	Combined	Pinus michoacana	Ndola	12°55' S, 28°26' E	741N-mic	2	29	20	16
Zambia	Copperbelt	Combined	Pinus michoacana	Ndola	12°55' S, 28°26' E	741N-mic	3	29	34	21
Zambia	Copperbelt	Combined	Pinus michoacana	Ndola	12°55' S, 28°26' E	741N-mic	4	29	33	18
Zambia	Copperbelt	Combined	Pinus michoacana	Ndola	12°55' S, 28°26' E	741N-mic	5	29	27	21
Zambia	Copperbelt	Combined	Pinus michoacana	Ndola	12°55' S, 28°26' E	741N-mic	6	29	14	15
Zambia	Copperbelt	Combined	Pinus michoacana	Ndola	12°55' S, 28°26' E	741N-mic	7	29	38	19
Zambia	Copperbelt	Combined	Pinus michoacana	Ndola	12°55' S, 28°26' E	741N-mic	8	29	23	18
Zambia	Copperbelt	Combined	Pinus michoacana	Ndola	12°55' S, 28°26' E	741N-mic	9	29	39	20
Zambia	Copperbelt	Combined	Pinus michoacana	Ndola	12°55' S, 28°26' E	741N-mic	10	29	26	18
Zambia	Copperbelt	Combined	Pinus michoacana	Ndola	12°55' S, 28°26' E	741N-mic	11	29	26	20
Zambia	Copperbelt	Combined	Pinus michoacana	Ndola	12°55' S, 28°26' E	741N-mic	12	29	34	19
Zambia	Copperbelt	Combined	Pinus michoacana	Ndola	12°55' S, 28°26' E	741N-mic	13	29	29	20
Zambia	Copperbelt	Combined	Pinus michoacana	Ndola	12°55' S, 28°26' E	741N-mic	14	29	19	16
Zambia	Copperbelt	Combined	Pinus michoacana	Ndola	12°55' S, 28°26' E	741N-mic	1	29	39	20
Zambia	Copperbelt	Combined	Pinus michoacana	Ndola	12°55' S, 28°26' E	741N-mic	2	29	24	19
Zambia	Copperbelt	Combined	Pinus michoacana	Ndola	12°55' S, 28°26' E	741N-mic	3	29	38	21
Zambia	Copperbelt	Combined	Pinus michoacana	Ndola	12°55' S, 28°26' E	741N-mic	4	29	18	16
Zambia	Copperbelt	Combined	Pinus michoacana	Ndola	12°55' S, 28°26' E	741N-mic	5	29	35	20
Zambia	Copperbelt	Combined	Pinus michoacana	Ndola	12°55' S, 28°26' E	741N-mic	6	29	32	20
Zambia	Copperbelt	Combined	Pinus michoacana	Ndola	12°55' S, 28°26' E	741N-mic	7	29	26	18
Zambia	Copperbelt	Combined	Pinus michoacana	Ndola	12°55' S, 28°26' E	741N-mic	8	29	22	18
Zambia	Copperbelt	Combined	Pinus michoacana	Ndola	12°55' S, 28°26' E	741N-mic	9	29	31	19
Zambia	Copperbelt	Combined	Pinus michoacana	Ndola	12°55' S, 28°26' E	741N-mic	10	29	21	19
Zambia	Copperbelt	Combined	Pinus michoacana	Ndola	12°55' S, 28°26' E	741N-mic	11	29	26	20
Zambia	Copperbelt	Combined	Pinus michoacana	Ndola	12°55' S, 28°26' E	741N-mic	12	29	38	22
Zambia	Copperbelt	Combined	Pinus michoacana	Ndola	12°55' S, 28°26' E	741N-mic	13	29	28	19
Zambia	Copperbelt	Combined	Pinus michoacana	Ndola	12°55' S, 28°26' E	741N-mic	14	29	27	21
Zambia	Copperbelt	Combined	Pinus michoacana	Ndola	12°55' S, 28°26' E	741N-mic	1	29	26	18
Zambia	Copperbelt	Combined	Pinus michoacana	Ndola	12°55' S, 28°26' E	741N-mic	2	29	32	20
Zambia	Copperbelt	Combined	Pinus michoacana	Ndola	12°55' S, 28°26' E	741N-mic	3	29	36	23
Zambia	Copperbelt	Combined	Pinus michoacana	Ndola	12°55' S, 28°26' E	741N-mic	4	29	32	21
Zambia	Copperbelt	Combined	Pinus michoacana	Ndola	12°55' S, 28°26' E	741N-mic	5	29	32	20
Zambia	Copperbelt	Combined	Pinus michoacana	Ndola	12°55' S, 28°26' E	741N-mic	6	29	32	19
Zambia	Copperbelt	Combined	Pinus michoacana	Ndola	12°55' S, 28°26' E	741N-mic	7	29	24	18
Zambia	Copperbelt	Combined	Pinus michoacana	Ndola	12°55' S, 28°26' E	741N-mic	8	29	17	17
Zambia	Copperbelt	Combined	Pinus michoacana	Ndola	12°55' S, 28°26' E	741N-mic	9	29	32	19
Zambia	Copperbelt	Combined	Pinus michoacana	Ndola	12°55' S, 28°26' E	741N-mic	10	29	28	20
Zambia	Copperbelt	Combined	Pinus michoacana	Ndola	12°55' S, 28°26' E	741N-mic	11	29	34	23
Zambia	Copperbelt	Combined	Pinus michoacana	Ndola	12°55' S, 28°26' E	741N-mic	12	29	24	19
Zambia	Copperbelt	Combined	Pinus michoacana	Ndola	12°55' S, 28°26' E	741N-mic	13	29	20	21
Zambia	Copperbelt	Combined	Pinus michoacana	Ndola	12°55' S, 28°26' E	741N-mic	14	29	39	23
Zambia	Copperbelt	Combined	Pinus michoacana	Ndola	12°55' S, 28°26' E	741N-mic	1	29	23	22
Zambia	Copperbelt	Combined	Pinus michoacana	Ndola	12°55' S, 28°26' E	741N-mic	2	29	17	15
Zambia	Copperbelt	Combined	Pinus michoacana	Ndola	12°55' S, 28°26' E	741N-mic	3	29	21	19
Zambia	Copperbelt	Combined	Pinus michoacana	Ndola	12°55' S, 28°26' E	741N-mic	4	29	26	20
Zambia	Copperbelt	Combined	Pinus michoacana	Ndola	12°55' S, 28°26' E	741N-mic	5	29	22	19
Zambia	Copperbelt	Combined	Pinus michoacana	Ndola	12°55' S, 28°26' E	741N-mic	6	29	22	20
Zambia	Copperbelt	Combined	Pinus michoacana	Ndola	12°55' S, 28°26' E	741N-mic	7	29	24	21
Zambia	Copperbelt	Combined	Pinus michoacana	Ndola	12°55' S, 28°26' E	741N-mic	8	29	23	19
Zambia	Copperbelt	Combined	Pinus michoacana	Ndola	12°55' S, 28°26' E	741N-mic	9	29	32	20
Zambia	Copperbelt	Combined	Pinus michoacana	Ndola	12°55' S, 28°26' E	741N-mic	10	29	35	22
Zambia	Copperbelt	Combined	Pinus michoacana	Ndola	12°55' S, 28°26' E	741N-mic	11	29	36	23
Zambia	Copperbelt	Combined	Pinus michoacana	Ndola	12°55' S, 28°26' E	741N-mic	12	29	35	21
Zambia	Copperbelt	Combined	Pinus michoacana	Ndola	12°55' S, 28°26' E	741N-mic	13	29	18	17
Zambia	Copperbelt	Combined	Pinus michoacana	Ndola	12°55' S, 28°26' E	741N-mic	14	29	41	22
Zambia	Copperbelt	Combined	Pinus michoacana	Ndola	12°55' S, 28°26' E	741N-mic	1	29	23	19
Zambia	Copperbelt	Combined	Pinus michoacana	Ndola	12°55' S, 28°26' E	741N-mic	2	29	28	20
Zambia	Copperbelt	Combined	Pinus michoacana	Ndola	12°55' S, 28°26' E	741N-mic	3	29	32	21
Zambia	Copperbelt	Combined	Pinus michoacana	Ndola	12°55' S, 28°26' E	742N-mic	1	29	34	19
Zambia	Copperbelt	Combined	Pinus michoacana	Ndola	12°55' S, 28°26' E	742N-mic	2	29	16	16
Zambia	Copperbelt	Combined	Pinus michoacana	Ndola	12°55' S, 28°26' E	742N-mic	3	29	27	20
Zambia	Copperbelt	Combined	Pinus michoacana	Ndola	12°55' S, 28°26' E	742N-mic	4	29	12	12
Zambia	Copperbelt	Combined	Pinus michoacana	Ndola	12°55' S, 28°26' E	742N-mic	5	29	27	19
Zambia	Copperbelt	Combined	Pinus michoacana	Ndola	12°55' S, 28°26' E	742N-mic	6	29	32	20
Zambia	Copperbelt	Combined	Pinus michoacana	Ndola	12°55' S, 28°26' E	742N-mic	7	29	38	21
Zambia	Copperbelt	Combined	Pinus michoacana	Ndola	12°55' S, 28°26' E	742N-mic	1	29	30	21
Zambia	Copperbelt	Combined	Pinus michoacana	Ndola	12°55' S, 28°26' E	742N-mic	2	29	24	18
Zambia	Copperbelt	Combined	Pinus michoacana	Ndola	12°55' S, 28°26' E	742N-mic	3	29	23	19
Zambia	Copperbelt	Combined	Pinus michoacana	Ndola	12°55' S, 28°26' E	742N-mic	4	29	29	21
Zambia	Copperbelt	Combined	Pinus michoacana	Ndola	12°55' S, 28°26' E	742N-mic	5	29	39	23
Zambia	Copperbelt	Combined	Pinus michoacana	Ndola	12°55' S, 28°26' E	742N-mic	6	29	30	21
Zambia	Copperbelt	Combined	Pinus michoacana	Ndola	12°55' S, 28°26' E	742N-mic	7	29	29	22
Zambia	Copperbelt	Combined	Pinus michoacana	Ndola	12°55' S, 28°26' E	742N-mic	1	29	26	20
Zambia	Copperbelt	Combined	Pinus michoacana	Ndola	12°55' S, 28°26' E	742N-mic	2	29	22	19
Zambia	Copperbelt	Combined	Pinus michoacana	Ndola	12°55' S, 28°26' E	742N-mic	3	29	43	23
Zambia	Copperbelt	Combined	Pinus michoacana	Ndola	12°55' S, 28°26' E	742N-mic	4	29	38	19
Zambia	Copperbelt	Combined	Pinus michoacana	Ndola	12°55' S, 28°26' E	742N-mic	5	29	19	18
Zambia	Copperbelt	Combined	Pinus michoacana	Ndola	12°55' S, 28°26' E	742N-mic	6	29	27	20
Zambia	Copperbelt	Combined	Pinus michoacana	Ndola	12°55' S, 28°26' E	742N-mic	7	29	28	21
Zambia	Copperbelt	Combined	Pinus michoacana	Ndola	12°55' S, 28°26' E	742N-mic	1	29	29	19
Zambia	Copperbelt	Combined	Pinus michoacana	Ndola	12°55' S, 28°26' E	742N-mic	2	29	24	19
Zambia	Copperbelt	Combined	Pinus michoacana	Ndola	12°55' S, 28°26' E	742N-mic	3	29	26	21
Zambia	Copperbelt	Combined	Pinus michoacana	Ndola	12°55' S, 28°26' E	742N-mic	4	29	25	18
Zambia	Copperbelt	Combined	Pinus michoacana	Ndola	12°55' S, 28°26' E	742N-mic	5	29	36	23
Zambia	Copperbelt	Combined	Pinus michoacana	Ndola	12°55' S, 28°26' E	742N-mic	6	29	33	21
Zambia	Copperbelt	Combined	Pinus michoacana	Ndola	12°55' S, 28°26' E	742N-mic	7	29	26	20
Zambia	Copperbelt	Combined	Pinus michoacana	Ndola	12°55' S, 28°26' E	742N-mic	1	29	29	22
Zambia	Copperbelt	Combined	Pinus michoacana	Ndola	12°55' S, 28°26' E	742N-mic	2	29	35	23
Zambia	Copperbelt	Combined	Pinus michoacana	Ndola	12°55' S, 28°26' E	742N-mic	3	29	33	21
Zambia	Copperbelt	Combined	Pinus michoacana	Ndola	12°55' S, 28°26' E	742N-mic	4	29	29	20
Zambia	Copperbelt	Combined	Pinus michoacana	Ndola	12°55' S, 28°26' E	742N-mic	5	29	22	19
Zambia	Copperbelt	Combined	Pinus michoacana	Ndola	12°55' S, 28°26' E	742N-mic	6	29	32	21
Zambia	Copperbelt	Combined	Pinus michoacana	Ndola	12°55' S, 28°26' E	742N-mic	7	29	28	23
Zambia	Copperbelt	Combined	Pinus michoacana	Ndola	12°55' S, 28°26' E	742N-mic	1	29	29	22
Zambia	Copperbelt	Combined	Pinus michoacana	Ndola	12°55' S, 28°26' E	742N-mic	2	29	27	21
Zambia	Copperbelt	Combined	Pinus michoacana	Ndola	12°55' S, 28°26' E	742N-mic	3	29	41	22
Zambia	Copperbelt	Combined	Pinus michoacana	Ndola	12°55' S, 28°26' E	742N-mic	4	29	26	20
Zambia	Copperbelt	Combined	Pinus merkussi	Chati	12°50' S, 27°47' E	304c-mer	1	29	13	16
Zambia	Copperbelt	Combined	Pinus merkussi	Chati	12°50' S, 27°47' E	304c-mer	1	29	16	14
Zambia	Copperbelt	Combined	Pinus merkussi	Chati	12°50' S, 27°47' E	304c-mer	2	29	17	13
Zambia	Copperbelt	Combined	Pinus merkussi	Chati	12°50' S, 27°47' E	304c-mer	2	29	18	15
Zambia	Copperbelt	Combined	Pinus merkussi	Chati	12°50' S, 27°47' E	304c-mer	3	29	18	17
Zambia	Copperbelt	Combined	Pinus merkussi	Chati	12°50' S, 27°47' E	304c-mer	3	29	20	22
Zambia	Copperbelt	Combined	Pinus merkussi	Chati	12°50' S, 27°47' E	304c-mer	4	29	20	19
Zambia	Copperbelt	Combined	Pinus merkussi	Chati	12°50' S, 27°47' E	304c-mer	4	29	20	17
Zambia	Copperbelt	Combined	Pinus merkussi	Chati	12°50' S, 27°47' E	304c-mer	5	29	21	20
Zambia	Copperbelt	Combined	Pinus merkussi	Chati	12°50' S, 27°47' E	304c-mer	5	29	22	19
Zambia	Copperbelt	Combined	Pinus merkussi	Chati	12°50' S, 27°47' E	304c-mer	6	29	22	20
Zambia	Copperbelt	Combined	Pinus merkussi	Chati	12°50' S, 27°47' E	304c-mer	6	29	22	19
Zambia	Copperbelt	Combined	Pinus merkussi	Chati	12°50' S, 27°47' E	304c-mer	7	29	23	19
Zambia	Copperbelt	Combined	Pinus merkussi	Chati	12°50' S, 27°47' E	304c-mer	7	29	23	18
Zambia	Copperbelt	Combined	Pinus merkussi	Chati	12°50' S, 27°47' E	304c-mer	8	29	23	19
Zambia	Copperbelt	Combined	Pinus merkussi	Chati	12°50' S, 27°47' E	304c-mer	8	29	24	20
Zambia	Copperbelt	Combined	Pinus merkussi	Chati	12°50' S, 27°47' E	304c-mer	9	29	26	24
Zambia	Copperbelt	Combined	Pinus merkussi	Chati	12°50' S, 27°47' E	304c-mer	9	29	26	24
Zambia	Copperbelt	Combined	Pinus merkussi	Chati	12°50' S, 27°47' E	304c-mer	10	29	26	24
Zambia	Copperbelt	Combined	Pinus merkussi	Chati	12°50' S, 27°47' E	304c-mer	10	29	28	21
Zambia	Copperbelt	Combined	Pinus merkussi	Chati	12°50' S, 27°47' E	304c-mer	11	29	28	24
Zambia	Copperbelt	Combined	Pinus merkussi	Chati	12°50' S, 27°47' E	304c-mer	11	29	28	20
Zambia	Copperbelt	Combined	Pinus merkussi	Chati	12°50' S, 27°47' E	304c-mer	12	29	29	24
Zambia	Copperbelt	Combined	Pinus merkussi	Chati	12°50' S, 27°47' E	304c-mer	12	29	30	26
Zambia	Copperbelt	Combined	Pinus merkussi	Chati	12°50' S, 27°47' E	304c-mer	13	29	31	26
Zambia	Copperbelt	Combined	Pinus merkussi	Chati	12°50' S, 27°47' E	304c-mer	13	29	31	23
Zambia	Copperbelt	Combined	Pinus merkussi	Chati	12°50' S, 27°47' E	304c-mer	14	29	32	26
Zambia	Copperbelt	Combined	Pinus merkussi	Chati	12°50' S, 27°47' E	304c-mer	14	29	32	26
Zambia	Copperbelt	Combined	Pinus merkussi	Chati	12°50' S, 27°47' E	304c-mer	15	29	34	26
Zambia	Copperbelt	Combined	Pinus merkussi	Chati	12°50' S, 27°47' E	304c-mer	15	29	35	25
Zambia	Copperbelt	Combined	Pinus merkussi	Chati	12°50' S, 27°47' E	304c-mer	16	29	35	25
Zambia	Copperbelt	Combined	Pinus merkussi	Chati	12°50' S, 27°47' E	304c-mer	16	29	35	26
Zambia	Copperbelt	Combined	Pinus merkussi	Chati	12°50' S, 27°47' E	304c-mer	16	29	36	27
Zambia	Copperbelt	Combined	Pinus merkussi	Chati	12°50' S, 27°47' E	304c-mer	10	29	36	22
Zambia	Copperbelt	Combined	Pinus merkussi	Chati	12°50' S, 27°47' E	304c-mer	1	29	38	26
Zambia	Copperbelt	Combined	Pinus merkussi	Chati	12°50' S, 27°47' E	304c-mer	1	33	22	27
Zambia	Copperbelt	Combined	Pinus merkussi	Chati	12°50' S, 27°47' E	304c-mer	1	33	23	27
Zambia	Copperbelt	Combined	Pinus merkussi	Chati	12°50' S, 27°47' E	304c-mer	2	33	25	27
Zambia	Copperbelt	Combined	Pinus merkussi	Chati	12°50' S, 27°47' E	304c-mer	2	33	25	27
Zambia	Copperbelt	Combined	Pinus merkussi	Chati	12°50' S, 27°47' E	304c-mer	3	33	25	27
Zambia	Copperbelt	Combined	Pinus merkussi	Chati	12°50' S, 27°47' E	304c-mer	3	33	29	29
Zambia	Copperbelt	Combined	Pinus merkussi	Chati	12°50' S, 27°47' E	304c-mer	4	33	29	30
Zambia	Copperbelt	Combined	Pinus merkussi	Chati	12°50' S, 27°47' E	304c-mer	4	33	30	30
Zambia	Copperbelt	Combined	Pinus merkussi	Chati	12°50' S, 27°47' E	304c-mer	5	33	31	30
Zambia	Copperbelt	Combined	Pinus merkussi	Chati	12°50' S, 27°47' E	304c-mer	5	33	33	30
Zambia	Copperbelt	Combined	Pinus merkussi	Chati	12°50' S, 27°47' E	304c-mer	6	33	33	31
Zambia	Copperbelt	Combined	Pinus merkussi	Chati	12°50' S, 27°47' E	304c-mer	6	33	34	30
Zambia	Copperbelt	Combined	Pinus merkussi	Chati	12°50' S, 27°47' E	304c-mer	7	33	34	27
Zambia	Copperbelt	Combined	Pinus merkussi	Chati	12°50' S, 27°47' E	304c-mer	7	33	36	22
Zambia	Copperbelt	Combined	Pinus merkussi	Chati	12°50' S, 27°47' E	304c-mer	8	33	37	32
Zambia	Copperbelt	Combined	Pinus merkussi	Chati	12°50' S, 27°47' E	304c-mer	8	33	40	32
Zambia	Copperbelt	Combined	Pinus merkussi	Chati	12°50' S, 27°47' E	304c-mer	9	33	40	32
Zambia	Copperbelt	Combined	Pinus merkussi	Chati	12°50' S, 27°47' E	677c-mer	1	28	18	24
Zambia	Copperbelt	Combined	Pinus merkussi	Chati	12°50' S, 27°47' E	677c-mer	1	28	21	18
Zambia	Copperbelt	Combined	Pinus merkussi	Chati	12°50' S, 27°47' E	677c-mer	2	28	22	20
Zambia	Copperbelt	Combined	Pinus merkussi	Chati	12°50' S, 27°47' E	677c-mer	2	28	22	16
Zambia	Copperbelt	Combined	Pinus merkussi	Chati	12°50' S, 27°47' E	677c-mer	3	28	27	21
Zambia	Copperbelt	Combined	Pinus merkussi	Chati	12°50' S, 27°47' E	677c-mer	3	28	30	24
Zambia	Copperbelt	Combined	Pinus merkussi	Chati	12°50' S, 27°47' E	677c-mer	4	28	33	29
Zambia	Copperbelt	Combined	Pinus merkussi	Chati	12°50' S, 27°47' E	677c-mer	4	28	33	28
Zambia	Copperbelt	Combined	Pinus merkussi	Chati	12°50' S, 27°47' E	677c-mer	5	28	33	26
Zambia	Copperbelt	Combined	Pinus merkussi	Chati	12°50' S, 27°47' E	677c-mer	5	28	38	22
Zambia	Copperbelt	Combined	Pinus merkussi	Chati	12°50' S, 27°47' E	677c-mer	6	28	39	26
Zambia	Copperbelt	Combined	Pinus merkussi	Chati	12°50' S, 27°47' E	685c-mer	1	28	19	18
Zambia	Copperbelt	Combined	Pinus merkussi	Chati	12°50' S, 27°47' E	685c-mer	1	28	37	22
Zambia	Copperbelt	Combined	Pinus merkussi	Chati	12°50' S, 27°47' E	685c-mer	2	28	37	30
Zambia	Copperbelt	Combined	Pinus merkussi	Chati	12°50' S, 27°47' E	685c-mer	2	28	39	30
Zambia	Copperbelt	Combined	Pinus merkussi	Chati	12°50' S, 27°47' E	704c-mer	1	28	8	6
Zambia	Copperbelt	Combined	Pinus merkussi	Chati	12°50' S, 27°47' E	704c-mer	1	28	10	7
Zambia	Copperbelt	Combined	Pinus merkussi	Chati	12°50' S, 27°47' E	704c-mer	2	28	10	13
Zambia	Copperbelt	Combined	Pinus merkussi	Chati	12°50' S, 27°47' E	704c-mer	2	28	12	9
Zambia	Copperbelt	Combined	Pinus merkussi	Chati	12°50' S, 27°47' E	704c-mer	3	28	12	7
Zambia	Copperbelt	Combined	Pinus merkussi	Chati	12°50' S, 27°47' E	704c-mer	3	28	17	15
Zambia	Copperbelt	Combined	Pinus merkussi	Chati	12°50' S, 27°47' E	704c-mer	4	28	17	15
Zambia	Copperbelt	Combined	Pinus merkussi	Chati	12°50' S, 27°47' E	704c-mer	4	28	18	21
Zambia	Copperbelt	Combined	Pinus merkussi	Chati	12°50' S, 27°47' E	704c-mer	5	28	20	18
Zambia	Copperbelt	Combined	Pinus merkussi	Chati	12°50' S, 27°47' E	704c-mer	5	28	21	22
Zambia	Copperbelt	Combined	Pinus merkussi	Chati	12°50' S, 27°47' E	704c-mer	6	28	22	16
Zambia	Copperbelt	Combined	Pinus merkussi	Chati	12°50' S, 27°47' E	704c-mer	6	28	25	20
Zambia	Copperbelt	Combined	Pinus merkussi	Chati	12°50' S, 27°47' E	704c-mer	7	28	25	21
Zambia	Copperbelt	Combined	Pinus merkussi	Chati	12°50' S, 27°47' E	704c-mer	7	28	25	19
Zambia	Copperbelt	Combined	Pinus merkussi	Chati	12°50' S, 27°47' E	704c-mer	8	28	27	19
Zambia	Copperbelt	Combined	Pinus merkussi	Chati	12°50' S, 27°47' E	704c-mer	8	28	28	25
Zambia	Copperbelt	Combined	Pinus merkussi	Chati	12°50' S, 27°47' E	704c-mer	9	28	30	20
Zambia	Copperbelt	Combined	Pinus merkussi	Chati	12°50' S, 27°47' E	704c-mer	9	28	30	24
Zambia	Copperbelt	Combined	Pinus merkussi	Ichimpe	12°49' S, 28°13' E	75i-mer	1	30	9	8
Zambia	Copperbelt	Combined	Pinus merkussi	Ichimpe	12°49' S, 28°13' E	75i-mer	2	30	14	12
Zambia	Copperbelt	Combined	Pinus merkussi	Ichimpe	12°49' S, 28°13' E	75i-mer	3	30	14	12
Zambia	Copperbelt	Combined	Pinus merkussi	Ichimpe	12°49' S, 28°13' E	75i-mer	4	30	16	21
Zambia	Copperbelt	Combined	Pinus merkussi	Ichimpe	12°49' S, 28°13' E	75i-mer	5	30	16	15
Zambia	Copperbelt	Combined	Pinus merkussi	Ichimpe	12°49' S, 28°13' E	75i-mer	6	30	16	14
Zambia	Copperbelt	Combined	Pinus merkussi	Ichimpe	12°49' S, 28°13' E	75i-mer	7	30	16	15
Zambia	Copperbelt	Combined	Pinus merkussi	Ichimpe	12°49' S, 28°13' E	75i-mer	8	30	16	14
Zambia	Copperbelt	Combined	Pinus merkussi	Ichimpe	12°49' S, 28°13' E	75i-mer	9	30	17	15
Zambia	Copperbelt	Combined	Pinus merkussi	Ichimpe	12°49' S, 28°13' E	75i-mer	10	30	18	19
Zambia	Copperbelt	Combined	Pinus merkussi	Ichimpe	12°49' S, 28°13' E	75i-mer	11	30	18	13
Zambia	Copperbelt	Combined	Pinus merkussi	Ichimpe	12°49' S, 28°13' E	75i-mer	1	30	19	17
Zambia	Copperbelt	Combined	Pinus merkussi	Ichimpe	12°49' S, 28°13' E	75i-mer	2	30	20	22
Zambia	Copperbelt	Combined	Pinus merkussi	Ichimpe	12°49' S, 28°13' E	75i-mer	3	30	20	16
Zambia	Copperbelt	Combined	Pinus merkussi	Ichimpe	12°49' S, 28°13' E	75i-mer	4	30	20	18
Zambia	Copperbelt	Combined	Pinus merkussi	Ichimpe	12°49' S, 28°13' E	75i-mer	5	30	21	19
Zambia	Copperbelt	Combined	Pinus merkussi	Ichimpe	12°49' S, 28°13' E	75i-mer	6	30	21	19
Zambia	Copperbelt	Combined	Pinus merkussi	Ichimpe	12°49' S, 28°13' E	75i-mer	7	30	22	18
Zambia	Copperbelt	Combined	Pinus merkussi	Ichimpe	12°49' S, 28°13' E	75i-mer	8	30	22	20
Zambia	Copperbelt	Combined	Pinus merkussi	Ichimpe	12°49' S, 28°13' E	75i-mer	9	30	23	24
Zambia	Copperbelt	Combined	Pinus merkussi	Ichimpe	12°49' S, 28°13' E	75i-mer	10	30	23	19
Zambia	Copperbelt	Combined	Pinus merkussi	Ichimpe	12°49' S, 28°13' E	75i-mer	11	30	24	21
Zambia	Copperbelt	Combined	Pinus merkussi	Ichimpe	12°49' S, 28°13' E	75i-mer	1	30	25	21
Zambia	Copperbelt	Combined	Pinus merkussi	Ichimpe	12°49' S, 28°13' E	75i-mer	2	30	26	18
Zambia	Copperbelt	Combined	Pinus merkussi	Ichimpe	12°49' S, 28°13' E	75i-mer	3	30	26	22
Zambia	Copperbelt	Combined	Pinus merkussi	Ichimpe	12°49' S, 28°13' E	75i-mer	4	30	26	23
Zambia	Copperbelt	Combined	Pinus merkussi	Ichimpe	12°49' S, 28°13' E	75i-mer	5	30	26	23
Zambia	Copperbelt	Combined	Pinus merkussi	Ichimpe	12°49' S, 28°13' E	75i-mer	6	30	29	23
Zambia	Copperbelt	Combined	Pinus merkussi	Ichimpe	12°49' S, 28°13' E	75i-mer	7	30	35	24
Zambia	Copperbelt	Combined	Pinus merkussi	Ichimpe	12°49' S, 28°13' E	162i-mer	1	34	12	10
Zambia	Copperbelt	Combined	Pinus merkussi	Ichimpe	12°49' S, 28°13' E	162i-mer	2	34	12	11
Zambia	Copperbelt	Combined	Pinus merkussi	Ichimpe	12°49' S, 28°13' E	162i-mer	3	34	12	15
Zambia	Copperbelt	Combined	Pinus merkussi	Ichimpe	12°49' S, 28°13' E	162i-mer	4	34	16	20
Zambia	Copperbelt	Combined	Pinus merkussi	Ichimpe	12°49' S, 28°13' E	162i-mer	5	34	17	20
Zambia	Copperbelt	Combined	Pinus merkussi	Ichimpe	12°49' S, 28°13' E	162i-mer	6	34	18	18
Zambia	Copperbelt	Combined	Pinus merkussi	Ichimpe	12°49' S, 28°13' E	162i-mer	7	34	19	20
Zambia	Copperbelt	Combined	Pinus merkussi	Ichimpe	12°49' S, 28°13' E	162i-mer	8	34	20	19
Zambia	Copperbelt	Combined	Pinus merkussi	Ichimpe	12°49' S, 28°13' E	162i-mer	9	34	20	19
Zambia	Copperbelt	Combined	Pinus merkussi	Ichimpe	12°49' S, 28°13' E	162i-mer	10	34	22	21
Zambia	Copperbelt	Combined	Pinus merkussi	Ichimpe	12°49' S, 28°13' E	162i-mer	11	34	23	21
Zambia	Copperbelt	Combined	Pinus merkussi	Ichimpe	12°49' S, 28°13' E	162i-mer	12	34	24	21
Zambia	Copperbelt	Combined	Pinus merkussi	Ichimpe	12°49' S, 28°13' E	162i-mer	13	34	25	21
Zambia	Copperbelt	Combined	Pinus merkussi	Ichimpe	12°49' S, 28°13' E	162i-mer	14	34	25	20
Zambia	Copperbelt	Combined	Pinus merkussi	Ichimpe	12°49' S, 28°13' E	162i-mer	1	34	25	21
Zambia	Copperbelt	Combined	Pinus merkussi	Ichimpe	12°49' S, 28°13' E	162i-mer	2	34	25	21
Zambia	Copperbelt	Combined	Pinus merkussi	Ichimpe	12°49' S, 28°13' E	162i-mer	3	34	25	21
Zambia	Copperbelt	Combined	Pinus merkussi	Ichimpe	12°49' S, 28°13' E	162i-mer	4	34	25	22
Zambia	Copperbelt	Combined	Pinus merkussi	Ichimpe	12°49' S, 28°13' E	162i-mer	5	34	26	20
Zambia	Copperbelt	Combined	Pinus merkussi	Ichimpe	12°49' S, 28°13' E	162i-mer	6	34	26	20
Zambia	Copperbelt	Combined	Pinus merkussi	Ichimpe	12°49' S, 28°13' E	162i-mer	7	34	26	22
Zambia	Copperbelt	Combined	Pinus merkussi	Ichimpe	12°49' S, 28°13' E	162i-mer	8	34	26	18
Zambia	Copperbelt	Combined	Pinus merkussi	Ichimpe	12°49' S, 28°13' E	162i-mer	9	34	26	20
Zambia	Copperbelt	Combined	Pinus merkussi	Ichimpe	12°49' S, 28°13' E	162i-mer	10	34	26	25
Zambia	Copperbelt	Combined	Pinus merkussi	Ichimpe	12°49' S, 28°13' E	162i-mer	11	34	27	22
Zambia	Copperbelt	Combined	Pinus merkussi	Ichimpe	12°49' S, 28°13' E	162i-mer	12	34	27	22
Zambia	Copperbelt	Combined	Pinus merkussi	Ichimpe	12°49' S, 28°13' E	162i-mer	13	34	28	23
Zambia	Copperbelt	Combined	Pinus merkussi	Ichimpe	12°49' S, 28°13' E	162i-mer	14	34	28	22
Zambia	Copperbelt	Combined	Pinus merkussi	Ichimpe	12°49' S, 28°13' E	162i-mer	1	34	28	22
Zambia	Copperbelt	Combined	Pinus merkussi	Ichimpe	12°49' S, 28°13' E	162i-mer	2	34	28	22
Zambia	Copperbelt	Combined	Pinus merkussi	Ichimpe	12°49' S, 28°13' E	162i-mer	3	34	29	21
Zambia	Copperbelt	Combined	Pinus merkussi	Ichimpe	12°49' S, 28°13' E	162i-mer	4	34	29	22
Zambia	Copperbelt	Combined	Pinus merkussi	Ichimpe	12°49' S, 28°13' E	162i-mer	5	34	30	21
Zambia	Copperbelt	Combined	Pinus merkussi	Ichimpe	12°49' S, 28°13' E	162i-mer	6	34	30	21
Zambia	Copperbelt	Combined	Pinus merkussi	Ichimpe	12°49' S, 28°13' E	162i-mer	7	34	30	20
Zambia	Copperbelt	Combined	Pinus merkussi	Ichimpe	12°49' S, 28°13' E	162i-mer	8	34	33	23
Zambia	Copperbelt	Combined	Pinus merkussi	Ichimpe	12°49' S, 28°13' E	162i-mer	9	34	33	21
Zambia	Copperbelt	Combined	Pinus merkussi	Ichimpe	12°49' S, 28°13' E	162i-mer	10	34	33	23
Zambia	Copperbelt	Combined	Pinus merkussi	Ichimpe	12°49' S, 28°13' E	162i-mer	11	34	33	22
Zambia	Copperbelt	Combined	Pinus merkussi	Ichimpe	12°49' S, 28°13' E	162i-mer	12	34	35	23
Zambia	Copperbelt	Combined	Pinus merkussi	Ichimpe	12°49' S, 28°13' E	162i-mer	13	34	35	24
Zambia	Copperbelt	Combined	Pinus merkussi	Ichimpe	12°49' S, 28°13' E	162i-mer	14	34	35	22
Zambia	Copperbelt	Combined	Pinus merkussi	Ichimpe	12°49' S, 28°13' E	162i-mer	1	34	36	24
Zambia	Copperbelt	Combined	Pinus merkussi	Ichimpe	12°49' S, 28°13' E	162i-mer	2	34	37	23
Zambia	Copperbelt	Combined	Pinus merkussi	Ichimpe	12°49' S, 28°13' E	162i-mer	3	34	38	23
Zambia	Copperbelt	Combined	Pinus merkussi	Ichimpe	12°49' S, 28°13' E	162i-mer	4	34	39	23
Zambia	Copperbelt	Combined	Pinus merkussi	Ichimpe	12°49' S, 28°13' E	162i-mer	5	34	40	23
Zambia	Copperbelt	Combined	Pinus merkussi	Ichimpe	12°49' S, 28°13' E	162i-mer	6	34	44	24
Zambia	Copperbelt	Combined	Pinus merkussi	Ichimpe	12°49' S, 28°13' E	162i-mer	7	34	45	24
Zambia	Copperbelt	Combined	Pinus merkussi	Ichimpe	12°49' S, 28°13' E	236i-mer	1	31	12	10
Zambia	Copperbelt	Combined	Pinus merkussi	Ichimpe	12°49' S, 28°13' E	236i-mer	2	31	13	10
Zambia	Copperbelt	Combined	Pinus merkussi	Ichimpe	12°49' S, 28°13' E	236i-mer	3	31	13	9
Zambia	Copperbelt	Combined	Pinus merkussi	Ichimpe	12°49' S, 28°13' E	236i-mer	4	31	14	11
Zambia	Copperbelt	Combined	Pinus merkussi	Ichimpe	12°49' S, 28°13' E	236i-mer	5	31	14	10
Zambia	Copperbelt	Combined	Pinus merkussi	Ichimpe	12°49' S, 28°13' E	236i-mer	6	31	17	10
Zambia	Copperbelt	Combined	Pinus merkussi	Ichimpe	12°49' S, 28°13' E	236i-mer	7	31	18	18
Zambia	Copperbelt	Combined	Pinus merkussi	Ichimpe	12°49' S, 28°13' E	236i-mer	8	31	18	17
Zambia	Copperbelt	Combined	Pinus merkussi	Ichimpe	12°49' S, 28°13' E	236i-mer	1	31	20	19
Zambia	Copperbelt	Combined	Pinus merkussi	Ichimpe	12°49' S, 28°13' E	236i-mer	2	31	21	19
Zambia	Copperbelt	Combined	Pinus merkussi	Ichimpe	12°49' S, 28°13' E	236i-mer	3	31	21	19
Zambia	Copperbelt	Combined	Pinus merkussi	Ichimpe	12°49' S, 28°13' E	236i-mer	4	31	21	18
Zambia	Copperbelt	Combined	Pinus merkussi	Ichimpe	12°49' S, 28°13' E	236i-mer	5	31	21	20
Zambia	Copperbelt	Combined	Pinus merkussi	Ichimpe	12°49' S, 28°13' E	236i-mer	6	31	21	20
Zambia	Copperbelt	Combined	Pinus merkussi	Ichimpe	12°49' S, 28°13' E	236i-mer	7	31	22	20
Zambia	Copperbelt	Combined	Pinus merkussi	Ichimpe	12°49' S, 28°13' E	236i-mer	8	31	22	19
Zambia	Copperbelt	Combined	Pinus merkussi	Ichimpe	12°49' S, 28°13' E	236i-mer	8	31	22	19
Zambia	Copperbelt	Combined	Pinus merkussi	Ichimpe	12°49' S, 28°13' E	236i-mer	1	31	22	20
Zambia	Copperbelt	Combined	Pinus merkussi	Ichimpe	12°49' S, 28°13' E	236i-mer	2	31	23	19
Zambia	Copperbelt	Combined	Pinus merkussi	Ichimpe	12°49' S, 28°13' E	236i-mer	3	31	23	20
Zambia	Copperbelt	Combined	Pinus merkussi	Ichimpe	12°49' S, 28°13' E	236i-mer	4	31	23	21
Zambia	Copperbelt	Combined	Pinus merkussi	Ichimpe	12°49' S, 28°13' E	236i-mer	5	31	23	20
Zambia	Copperbelt	Combined	Pinus merkussi	Ichimpe	12°49' S, 28°13' E	236i-mer	6	31	23	21
Zambia	Copperbelt	Combined	Pinus merkussi	Ichimpe	12°49' S, 28°13' E	236i-mer	7	31	24	21
Zambia	Copperbelt	Combined	Pinus merkussi	Ichimpe	12°49' S, 28°13' E	236i-mer	8	31	26	21
Zambia	Copperbelt	Combined	Pinus merkussi	Ichimpe	12°49' S, 28°13' E	236i-mer	9	31	27	21
Zambia	Copperbelt	Combined	Pinus merkussi	Ichimpe	12°49' S, 28°13' E	236i-mer	1	31	28	21
Zambia	Copperbelt	Combined	Pinus merkussi	Ichimpe	12°49' S, 28°13' E	236i-mer	2	31	28	22
Zambia	Copperbelt	Combined	Pinus merkussi	Ichimpe	12°49' S, 28°13' E	236i-mer	3	31	29	22
Zambia	Copperbelt	Combined	Pinus merkussi	Ichimpe	12°49' S, 28°13' E	236i-mer	4	31	29	23
Zambia	Copperbelt	Combined	Pinus merkussi	Ichimpe	12°49' S, 28°13' E	241i-mer	1	31	19	13
Zambia	Copperbelt	Combined	Pinus merkussi	Ichimpe	12°49' S, 28°13' E	241i-mer	2	31	19	14
Zambia	Copperbelt	Combined	Pinus merkussi	Ichimpe	12°49' S, 28°13' E	241i-mer	3	31	24	12
Zambia	Copperbelt	Combined	Pinus merkussi	Ichimpe	12°49' S, 28°13' E	241i-mer	4	31	28	23
Zambia	Copperbelt	Combined	Pinus merkussi	Ichimpe	12°49' S, 28°13' E	241i-mer	5	31	30	16
Zambia	Copperbelt	Combined	Pinus merkussi	Ichimpe	12°49' S, 28°13' E	241i-mer	6	31	32	23
Zambia	Copperbelt	Combined	Pinus merkussi	Ichimpe	12°49' S, 28°13' E	241i-mer	7	31	34	18
Zambia	Copperbelt	Combined	Pinus merkussi	Ichimpe	12°49' S, 28°13' E	241i-mer	8	31	45	26
Zambia	Copperbelt	Combined	Pinus merkussi	Ichimpe	12°49' S, 28°13' E	362i-mer	1	29	10	9
Zambia	Copperbelt	Combined	Pinus merkussi	Ichimpe	12°49' S, 28°13' E	362i-mer	2	29	11	9
Zambia	Copperbelt	Combined	Pinus merkussi	Ichimpe	12°49' S, 28°13' E	362i-mer	3	29	11	10
Zambia	Copperbelt	Combined	Pinus merkussi	Ichimpe	12°49' S, 28°13' E	362i-mer	4	29	15	10
Zambia	Copperbelt	Combined	Pinus merkussi	Ichimpe	12°49' S, 28°13' E	362i-mer	5	29	16	15
Zambia	Copperbelt	Combined	Pinus merkussi	Ichimpe	12°49' S, 28°13' E	362i-mer	6	29	16	15
Zambia	Copperbelt	Combined	Pinus merkussi	Ichimpe	12°49' S, 28°13' E	362i-mer	7	29	17	16
Zambia	Copperbelt	Combined	Pinus merkussi	Ichimpe	12°49' S, 28°13' E	362i-mer	8	29	17	16
Zambia	Copperbelt	Combined	Pinus merkussi	Ichimpe	12°49' S, 28°13' E	362i-mer	9	29	18	19
Zambia	Copperbelt	Combined	Pinus merkussi	Ichimpe	12°49' S, 28°13' E	362i-mer	10	29	18	17
Zambia	Copperbelt	Combined	Pinus merkussi	Ichimpe	12°49' S, 28°13' E	362i-mer	11	29	18	16
Zambia	Copperbelt	Combined	Pinus merkussi	Ichimpe	12°49' S, 28°13' E	362i-mer	12	29	19	18
Zambia	Copperbelt	Combined	Pinus merkussi	Ichimpe	12°49' S, 28°13' E	362i-mer	1	29	19	16
Zambia	Copperbelt	Combined	Pinus merkussi	Ichimpe	12°49' S, 28°13' E	362i-mer	2	29	20	19
Zambia	Copperbelt	Combined	Pinus merkussi	Ichimpe	12°49' S, 28°13' E	362i-mer	3	29	20	18
Zambia	Copperbelt	Combined	Pinus merkussi	Ichimpe	12°49' S, 28°13' E	362i-mer	4	29	20	20
Zambia	Copperbelt	Combined	Pinus merkussi	Ichimpe	12°49' S, 28°13' E	362i-mer	5	29	21	19
Zambia	Copperbelt	Combined	Pinus merkussi	Ichimpe	12°49' S, 28°13' E	362i-mer	6	29	21	19
Zambia	Copperbelt	Combined	Pinus merkussi	Ichimpe	12°49' S, 28°13' E	362i-mer	7	29	22	18
Zambia	Copperbelt	Combined	Pinus merkussi	Ichimpe	12°49' S, 28°13' E	362i-mer	8	29	22	20
Zambia	Copperbelt	Combined	Pinus merkussi	Ichimpe	12°49' S, 28°13' E	362i-mer	9	29	22	20
Zambia	Copperbelt	Combined	Pinus merkussi	Ichimpe	12°49' S, 28°13' E	362i-mer	10	29	23	20
Zambia	Copperbelt	Combined	Pinus merkussi	Ichimpe	12°49' S, 28°13' E	362i-mer	11	29	23	21
Zambia	Copperbelt	Combined	Pinus merkussi	Ichimpe	12°49' S, 28°13' E	362i-mer	12	29	23	21
Zambia	Copperbelt	Combined	Pinus merkussi	Ichimpe	12°49' S, 28°13' E	362i-mer	1	29	23	21
Zambia	Copperbelt	Combined	Pinus merkussi	Ichimpe	12°49' S, 28°13' E	362i-mer	2	29	23	20
Zambia	Copperbelt	Combined	Pinus merkussi	Ichimpe	12°49' S, 28°13' E	362i-mer	3	29	24	21
Zambia	Copperbelt	Combined	Pinus merkussi	Ichimpe	12°49' S, 28°13' E	362i-mer	4	29	24	20
Zambia	Copperbelt	Combined	Pinus merkussi	Ichimpe	12°49' S, 28°13' E	362i-mer	5	29	24	21
Zambia	Copperbelt	Combined	Pinus merkussi	Ichimpe	12°49' S, 28°13' E	362i-mer	6	29	24	20
Zambia	Copperbelt	Combined	Pinus merkussi	Ichimpe	12°49' S, 28°13' E	362i-mer	7	29	25	19
Zambia	Copperbelt	Combined	Pinus merkussi	Ichimpe	12°49' S, 28°13' E	362i-mer	8	29	25	21
Zambia	Copperbelt	Combined	Pinus merkussi	Ichimpe	12°49' S, 28°13' E	362i-mer	9	29	25	21
Zambia	Copperbelt	Combined	Pinus merkussi	Ichimpe	12°49' S, 28°13' E	362i-mer	10	29	27	22
Zambia	Copperbelt	Combined	Pinus merkussi	Ichimpe	12°49' S, 28°13' E	362i-mer	11	29	27	22
Zambia	Copperbelt	Combined	Pinus merkussi	Ichimpe	12°49' S, 28°13' E	362i-mer	12	29	30	22
Zambia	Copperbelt	Combined	Pinus merkussi	Ichimpe	12°49' S, 28°13' E	362i-mer	1	29	31	22
Zambia	Copperbelt	Combined	Pinus merkussi	Ichimpe	12°49' S, 28°13' E	362i-mer	2	29	31	22
Zambia	Copperbelt	Combined	Pinus merkussi	Ichimpe	12°49' S, 28°13' E	362i-mer	3	29	31	22
Zambia	Copperbelt	Combined	Pinus merkussi	Ichimpe	12°49' S, 28°13' E	362i-mer	4	29	33	22
Zambia	Copperbelt	Combined	Pinus merkussi	Ichimpe	12°49' S, 28°13' E	362i-mer	5	29	33	22
Zambia	Copperbelt	Combined	Pinus merkussi	Ichimpe	12°49' S, 28°13' E	362i-mer	6	29	34	23
Zambia	Copperbelt	Combined	Pinus merkussi	Ichimpe	12°49' S, 28°13' E	385i-mer	1	27	6	6
Zambia	Copperbelt	Combined	Pinus merkussi	Ichimpe	12°49' S, 28°13' E	385i-mer	2	27	9	7
Zambia	Copperbelt	Combined	Pinus merkussi	Ichimpe	12°49' S, 28°13' E	385i-mer	3	27	10	12
Zambia	Copperbelt	Combined	Pinus merkussi	Ichimpe	12°49' S, 28°13' E	385i-mer	4	27	12	13
Zambia	Copperbelt	Combined	Pinus merkussi	Ichimpe	12°49' S, 28°13' E	385i-mer	5	27	14	15
Zambia	Copperbelt	Combined	Pinus merkussi	Ichimpe	12°49' S, 28°13' E	385i-mer	6	27	18	14
Zambia	Copperbelt	Combined	Pinus merkussi	Ichimpe	12°49' S, 28°13' E	385i-mer	7	27	18	16
Zambia	Copperbelt	Combined	Pinus merkussi	Ichimpe	12°49' S, 28°13' E	385i-mer	8	27	18	15
Zambia	Copperbelt	Combined	Pinus merkussi	Ichimpe	12°49' S, 28°13' E	385i-mer	9	27	20	14
Zambia	Copperbelt	Combined	Pinus merkussi	Ichimpe	12°49' S, 28°13' E	385i-mer	1	27	20	17
Zambia	Copperbelt	Combined	Pinus merkussi	Ichimpe	12°49' S, 28°13' E	385i-mer	2	27	22	12
Zambia	Copperbelt	Combined	Pinus merkussi	Ichimpe	12°49' S, 28°13' E	385i-mer	3	27	22	15
Zambia	Copperbelt	Combined	Pinus merkussi	Ichimpe	12°49' S, 28°13' E	385i-mer	4	27	22	16
Zambia	Copperbelt	Combined	Pinus merkussi	Ichimpe	12°49' S, 28°13' E	385i-mer	5	27	24	12
Zambia	Copperbelt	Combined	Pinus merkussi	Ichimpe	12°49' S, 28°13' E	385i-mer	6	27	30	14
Zambia	Copperbelt	Combined	Pinus merkussi	Ichimpe	12°49' S, 28°13' E	161Ai-mer	1	34	18	19
Zambia	Copperbelt	Combined	Pinus merkussi	Ichimpe	12°49' S, 28°13' E	161Ai-mer	2	34	22	21
Zambia	Copperbelt	Combined	Pinus merkussi	Ichimpe	12°49' S, 28°13' E	161Ai-mer	3	34	24	22
Zambia	Copperbelt	Combined	Pinus merkussi	Ichimpe	12°49' S, 28°13' E	161Ai-mer	4	34	25	22
Zambia	Copperbelt	Combined	Pinus merkussi	Ichimpe	12°49' S, 28°13' E	161Ai-mer	5	34	27	26
Zambia	Copperbelt	Combined	Pinus merkussi	Ichimpe	12°49' S, 28°13' E	161Ai-mer	6	34	27	25
Zambia	Copperbelt	Combined	Pinus merkussi	Ichimpe	12°49' S, 28°13' E	161Ai-mer	7	34	27	24
Zambia	Copperbelt	Combined	Pinus merkussi	Ichimpe	12°49' S, 28°13' E	161Ai-mer	8	34	28	27
Zambia	Copperbelt	Combined	Pinus merkussi	Ichimpe	12°49' S, 28°13' E	161Ai-mer	9	34	29	26
Zambia	Copperbelt	Combined	Pinus merkussi	Ichimpe	12°49' S, 28°13' E	161Ai-mer	10	34	33	28
Zambia	Copperbelt	Combined	Pinus merkussi	Ichimpe	12°49' S, 28°13' E	161Ai-mer	11	34	34	28
Zambia	Copperbelt	Combined	Pinus merkussi	Ichimpe	12°49' S, 28°13' E	161Ai-mer	12	34	35	27
Zambia	Copperbelt	Combined	Pinus merkussi	Ichimpe	12°49' S, 28°13' E	161Ai-mer	13	34	36	27
Zambia	Copperbelt	Combined	Pinus merkussi	Ichimpe	12°49' S, 28°13' E	161Ai-mer	14	34	36	29
Zambia	Copperbelt	Combined	Pinus merkussi	Ichimpe	12°49' S, 28°13' E	161Ai-mer	15	34	37	28
Zambia	Copperbelt	Combined	Pinus merkussi	Ichimpe	12°49' S, 28°13' E	161Ai-mer	16	34	37	28
Zambia	Copperbelt	Combined	Pinus merkussi	Ichimpe	12°49' S, 28°13' E	161Ai-mer	17	34	39	27
Zambia	Copperbelt	Combined	Pinus merkussi	Ichimpe	12°49' S, 28°13' E	161Ai-mer	18	34	44	30
Zambia	Copperbelt	Combined	Pinus merkussi	Ichimpe	12°49' S, 28°13' E	161Ai-mer	19	34	52	30
Zambia	Copperbelt	Combined	Pinus merkussi	Lamba	13°00' S, 27°48’E	87L-mer	1	31	14	14
Zambia	Copperbelt	Combined	Pinus merkussi	Lamba	13°00' S, 27°48’E	87L-mer	2	31	18	19
Zambia	Copperbelt	Combined	Pinus merkussi	Lamba	13°00' S, 27°48’E	87L-mer	3	31	18	17
Zambia	Copperbelt	Combined	Pinus merkussi	Lamba	13°00' S, 27°48’E	87L-mer	4	31	19	18
Zambia	Copperbelt	Combined	Pinus merkussi	Lamba	13°00' S, 27°48’E	87L-mer	5	31	20	19
Zambia	Copperbelt	Combined	Pinus merkussi	Lamba	13°00' S, 27°48’E	87L-mer	6	31	21	20
Zambia	Copperbelt	Combined	Pinus merkussi	Lamba	13°00' S, 27°48’E	87L-mer	7	31	22	20
Zambia	Copperbelt	Combined	Pinus merkussi	Lamba	13°00' S, 27°48’E	87L-mer	8	31	23	23
Zambia	Copperbelt	Combined	Pinus merkussi	Lamba	13°00' S, 27°48’E	87L-mer	9	31	23	21
Zambia	Copperbelt	Combined	Pinus merkussi	Lamba	13°00' S, 27°48’E	87L-mer	10	31	25	24
Zambia	Copperbelt	Combined	Pinus merkussi	Lamba	13°00' S, 27°48’E	87L-mer	1	31	26	23
Zambia	Copperbelt	Combined	Pinus merkussi	Lamba	13°00' S, 27°48’E	87L-mer	2	31	26	23
Zambia	Copperbelt	Combined	Pinus merkussi	Lamba	13°00' S, 27°48’E	87L-mer	3	31	26	24
Zambia	Copperbelt	Combined	Pinus merkussi	Lamba	13°00' S, 27°48’E	87L-mer	4	31	27	25
Zambia	Copperbelt	Combined	Pinus merkussi	Lamba	13°00' S, 27°48’E	87L-mer	5	31	28	24
Zambia	Copperbelt	Combined	Pinus merkussi	Lamba	13°00' S, 27°48’E	87L-mer	6	31	28	24
Zambia	Copperbelt	Combined	Pinus merkussi	Lamba	13°00' S, 27°48’E	87L-mer	7	31	28	25
Zambia	Copperbelt	Combined	Pinus merkussi	Lamba	13°00' S, 27°48’E	87L-mer	8	31	29	24
Zambia	Copperbelt	Combined	Pinus merkussi	Lamba	13°00' S, 27°48’E	87L-mer	9	31	29	25
Zambia	Copperbelt	Combined	Pinus merkussi	Lamba	13°00' S, 27°48’E	87L-mer	10	31	30	24
Zambia	Copperbelt	Combined	Pinus merkussi	Lamba	13°00' S, 27°48’E	87L-mer	1	31	30	25
Zambia	Copperbelt	Combined	Pinus merkussi	Lamba	13°00' S, 27°48’E	87L-mer	2	31	30	26
Zambia	Copperbelt	Combined	Pinus merkussi	Lamba	13°00' S, 27°48’E	87L-mer	3	31	30	26
Zambia	Copperbelt	Combined	Pinus merkussi	Lamba	13°00' S, 27°48’E	87L-mer	4	31	31	25
Zambia	Copperbelt	Combined	Pinus merkussi	Lamba	13°00' S, 27°48’E	87L-mer	5	31	31	26
Zambia	Copperbelt	Combined	Pinus merkussi	Lamba	13°00' S, 27°48’E	87L-mer	6	31	32	25
Zambia	Copperbelt	Combined	Pinus merkussi	Lamba	13°00' S, 27°48’E	87L-mer	7	31	32	25
Zambia	Copperbelt	Combined	Pinus merkussi	Lamba	13°00' S, 27°48’E	97L-mer	1	31	11	11
Zambia	Copperbelt	Combined	Pinus merkussi	Lamba	13°00' S, 27°48’E	97L-mer	2	31	12	12
Zambia	Copperbelt	Combined	Pinus merkussi	Lamba	13°00' S, 27°48’E	97L-mer	3	31	15	17
Zambia	Copperbelt	Combined	Pinus merkussi	Lamba	13°00' S, 27°48’E	97L-mer	4	31	17	19
Zambia	Copperbelt	Combined	Pinus merkussi	Lamba	13°00' S, 27°48’E	97L-mer	5	31	17	18
Zambia	Copperbelt	Combined	Pinus merkussi	Lamba	13°00' S, 27°48’E	97L-mer	6	31	17	19
Zambia	Copperbelt	Combined	Pinus merkussi	Lamba	13°00' S, 27°48’E	97L-mer	7	31	19	18
Zambia	Copperbelt	Combined	Pinus merkussi	Lamba	13°00' S, 27°48’E	97L-mer	8	31	19	18
Zambia	Copperbelt	Combined	Pinus merkussi	Lamba	13°00' S, 27°48’E	97L-mer	9	31	20	19
Zambia	Copperbelt	Combined	Pinus merkussi	Lamba	13°00' S, 27°48’E	97L-mer	10	31	21	24
Zambia	Copperbelt	Combined	Pinus merkussi	Lamba	13°00' S, 27°48’E	97L-mer	11	31	22	18
Zambia	Copperbelt	Combined	Pinus merkussi	Lamba	13°00' S, 27°48’E	97L-mer	12	31	22	18
Zambia	Copperbelt	Combined	Pinus merkussi	Lamba	13°00' S, 27°48’E	97L-mer	13	31	22	21
Zambia	Copperbelt	Combined	Pinus merkussi	Lamba	13°00' S, 27°48’E	97L-mer	14	31	23	18
Zambia	Copperbelt	Combined	Pinus merkussi	Lamba	13°00' S, 27°48’E	97L-mer	1	31	23	21
Zambia	Copperbelt	Combined	Pinus merkussi	Lamba	13°00' S, 27°48’E	97L-mer	2	31	23	24
Zambia	Copperbelt	Combined	Pinus merkussi	Lamba	13°00' S, 27°48’E	97L-mer	3	31	24	21
Zambia	Copperbelt	Combined	Pinus merkussi	Lamba	13°00' S, 27°48’E	97L-mer	4	31	25	21
Zambia	Copperbelt	Combined	Pinus merkussi	Lamba	13°00' S, 27°48’E	97L-mer	5	31	25	22
Zambia	Copperbelt	Combined	Pinus merkussi	Lamba	13°00' S, 27°48’E	97L-mer	6	31	25	21
Zambia	Copperbelt	Combined	Pinus merkussi	Lamba	13°00' S, 27°48’E	97L-mer	7	31	26	21
Zambia	Copperbelt	Combined	Pinus merkussi	Lamba	13°00' S, 27°48’E	97L-mer	8	31	26	21
Zambia	Copperbelt	Combined	Pinus merkussi	Lamba	13°00' S, 27°48’E	97L-mer	9	31	27	22
Zambia	Copperbelt	Combined	Pinus merkussi	Lamba	13°00' S, 27°48’E	97L-mer	10	31	27	22
Zambia	Copperbelt	Combined	Pinus merkussi	Lamba	13°00' S, 27°48’E	97L-mer	11	31	27	23
Zambia	Copperbelt	Combined	Pinus merkussi	Lamba	13°00' S, 27°48’E	97L-mer	12	31	27	23
Zambia	Copperbelt	Combined	Pinus merkussi	Lamba	13°00' S, 27°48’E	97L-mer	13	31	31	23
Zambia	Copperbelt	Combined	Pinus merkussi	Lamba	13°00' S, 27°48’E	97L-mer	14	31	32	23
Zambia	Copperbelt	Combined	Pinus merkussi	Lamba	13°00' S, 27°48’E	97L-mer	1	31	32	24
Zambia	Copperbelt	Combined	Pinus merkussi	Lamba	13°00' S, 27°48’E	97L-mer	2	31	32	24
Zambia	Copperbelt	Combined	Pinus merkussi	Lamba	13°00' S, 27°48’E	97L-mer	3	31	34	23
Zambia	Copperbelt	Combined	Pinus merkussi	Lamba	13°00' S, 27°48’E	97L-mer	4	31	34	25
Zambia	Copperbelt	Combined	Pinus merkussi	Lamba	13°00' S, 27°48’E	162L-mer	1	29	18	18
Zambia	Copperbelt	Combined	Pinus merkussi	Lamba	13°00' S, 27°48’E	162L-mer	2	29	18	17
Zambia	Copperbelt	Combined	Pinus merkussi	Lamba	13°00' S, 27°48’E	162L-mer	3	29	18	18
Zambia	Copperbelt	Combined	Pinus merkussi	Lamba	13°00' S, 27°48’E	162L-mer	4	29	18	17
Zambia	Copperbelt	Combined	Pinus merkussi	Lamba	13°00' S, 27°48’E	162L-mer	5	29	20	19
Zambia	Copperbelt	Combined	Pinus merkussi	Lamba	13°00' S, 27°48’E	162L-mer	6	29	20	19
Zambia	Copperbelt	Combined	Pinus merkussi	Lamba	13°00' S, 27°48’E	162L-mer	7	29	22	20
Zambia	Copperbelt	Combined	Pinus merkussi	Lamba	13°00' S, 27°48’E	162L-mer	8	29	22	20
Zambia	Copperbelt	Combined	Pinus merkussi	Lamba	13°00' S, 27°48’E	162L-mer	9	29	22	20
Zambia	Copperbelt	Combined	Pinus merkussi	Lamba	13°00' S, 27°48’E	162L-mer	10	29	22	20
Zambia	Copperbelt	Combined	Pinus merkussi	Lamba	13°00' S, 27°48’E	162L-mer	11	29	24	21
Zambia	Copperbelt	Combined	Pinus merkussi	Lamba	13°00' S, 27°48’E	162L-mer	12	29	24	22
Zambia	Copperbelt	Combined	Pinus merkussi	Lamba	13°00' S, 27°48’E	162L-mer	13	29	24	22
Zambia	Copperbelt	Combined	Pinus merkussi	Lamba	13°00' S, 27°48’E	162L-mer	1	29	24	22
Zambia	Copperbelt	Combined	Pinus merkussi	Lamba	13°00' S, 27°48’E	162L-mer	2	29	24	22
Zambia	Copperbelt	Combined	Pinus merkussi	Lamba	13°00' S, 27°48’E	162L-mer	3	29	24	21
Zambia	Copperbelt	Combined	Pinus merkussi	Lamba	13°00' S, 27°48’E	162L-mer	4	29	26	21
Zambia	Copperbelt	Combined	Pinus merkussi	Lamba	13°00' S, 27°48’E	162L-mer	5	29	26	22
Zambia	Copperbelt	Combined	Pinus merkussi	Lamba	13°00' S, 27°48’E	162L-mer	6	29	26	23
Zambia	Copperbelt	Combined	Pinus merkussi	Lamba	13°00' S, 27°48’E	162L-mer	7	29	26	22
Zambia	Copperbelt	Combined	Pinus merkussi	Lamba	13°00' S, 27°48’E	162L-mer	8	29	28	23
Zambia	Copperbelt	Combined	Pinus merkussi	Lamba	13°00' S, 27°48’E	162L-mer	9	29	28	23
Zambia	Copperbelt	Combined	Pinus merkussi	Lamba	13°00' S, 27°48’E	162L-mer	10	29	30	24
Zambia	Copperbelt	Combined	Pinus merkussi	Lamba	13°00' S, 27°48’E	162L-mer	11	29	30	23
Zambia	Copperbelt	Combined	Pinus merkussi	Lamba	13°00' S, 27°48’E	162L-mer	12	29	30	24
Zambia	Copperbelt	Combined	Pinus merkussi	Lamba	13°00' S, 27°48’E	162L-mer	13	29	30	23
Zambia	Copperbelt	Combined	Pinus merkussi	Lamba	13°00' S, 27°48’E	162L-mer	1	29	30	24
Zambia	Copperbelt	Combined	Pinus merkussi	Lamba	13°00' S, 27°48’E	162L-mer	2	29	30	23
Zambia	Copperbelt	Combined	Pinus merkussi	Lamba	13°00' S, 27°48’E	162L-mer	3	29	30	25
Zambia	Copperbelt	Combined	Pinus merkussi	Lamba	13°00' S, 27°48’E	162L-mer	4	29	32	23
Zambia	Copperbelt	Combined	Pinus merkussi	Lamba	13°00' S, 27°48’E	162L-mer	5	29	32	24
Zambia	Copperbelt	Combined	Pinus merkussi	Lamba	13°00' S, 27°48’E	162L-mer	6	29	32	23
Zambia	Copperbelt	Combined	Pinus merkussi	Lamba	13°00' S, 27°48’E	162L-mer	7	29	34	23
Zambia	Copperbelt	Combined	Pinus merkussi	Lamba	13°00' S, 27°48’E	162L-mer	8	29	34	23
Zambia	Copperbelt	Combined	Pinus merkussi	Lamba	13°00' S, 27°48’E	162L-mer	9	29	34	25
Zambia	Copperbelt	Combined	Pinus merkussi	Lamba	13°00' S, 27°48’E	162L-mer	10	29	46	24
Zambia	Copperbelt	Combined	Pinus merkussi	Lamba	13°00' S, 27°48’E	197L-mer	1	28	13	15
Zambia	Copperbelt	Combined	Pinus merkussi	Lamba	13°00' S, 27°48’E	197L-mer	2	28	15	16
Zambia	Copperbelt	Combined	Pinus merkussi	Lamba	13°00' S, 27°48’E	197L-mer	3	28	17	19
Zambia	Copperbelt	Combined	Pinus merkussi	Lamba	13°00' S, 27°48’E	197L-mer	4	28	18	21
Zambia	Copperbelt	Combined	Pinus merkussi	Lamba	13°00' S, 27°48’E	197L-mer	5	28	18	22
Zambia	Copperbelt	Combined	Pinus merkussi	Lamba	13°00' S, 27°48’E	197L-mer	6	28	19	19
Zambia	Copperbelt	Combined	Pinus merkussi	Lamba	13°00' S, 27°48’E	197L-mer	7	28	20	21
Zambia	Copperbelt	Combined	Pinus merkussi	Lamba	13°00' S, 27°48’E	197L-mer	8	28	20	21
Zambia	Copperbelt	Combined	Pinus merkussi	Lamba	13°00' S, 27°48’E	197L-mer	9	28	22	22
Zambia	Copperbelt	Combined	Pinus merkussi	Lamba	13°00' S, 27°48’E	197L-mer	10	28	22	23
Zambia	Copperbelt	Combined	Pinus merkussi	Lamba	13°00' S, 27°48’E	197L-mer	11	28	22	23
Zambia	Copperbelt	Combined	Pinus merkussi	Lamba	13°00' S, 27°48’E	197L-mer	12	28	23	25
Zambia	Copperbelt	Combined	Pinus merkussi	Lamba	13°00' S, 27°48’E	197L-mer	13	28	23	24
Zambia	Copperbelt	Combined	Pinus merkussi	Lamba	13°00' S, 27°48’E	197L-mer	1	28	23	24
Zambia	Copperbelt	Combined	Pinus merkussi	Lamba	13°00' S, 27°48’E	197L-mer	2	28	24	23
Zambia	Copperbelt	Combined	Pinus merkussi	Lamba	13°00' S, 27°48’E	197L-mer	3	28	24	22
Zambia	Copperbelt	Combined	Pinus merkussi	Lamba	13°00' S, 27°48’E	197L-mer	4	28	24	22
Zambia	Copperbelt	Combined	Pinus merkussi	Lamba	13°00' S, 27°48’E	197L-mer	5	28	25	25
Zambia	Copperbelt	Combined	Pinus merkussi	Lamba	13°00' S, 27°48’E	197L-mer	6	28	25	24
Zambia	Copperbelt	Combined	Pinus merkussi	Lamba	13°00' S, 27°48’E	197L-mer	7	28	25	23
Zambia	Copperbelt	Combined	Pinus merkussi	Lamba	13°00' S, 27°48’E	197L-mer	8	28	25	24
Zambia	Copperbelt	Combined	Pinus merkussi	Lamba	13°00' S, 27°48’E	197L-mer	9	28	26	25
Zambia	Copperbelt	Combined	Pinus merkussi	Lamba	13°00' S, 27°48’E	197L-mer	10	28	26	24
Zambia	Copperbelt	Combined	Pinus merkussi	Lamba	13°00' S, 27°48’E	197L-mer	11	28	27	25
Zambia	Copperbelt	Combined	Pinus merkussi	Lamba	13°00' S, 27°48’E	197L-mer	12	28	28	25
Zambia	Copperbelt	Combined	Pinus merkussi	Lamba	13°00' S, 27°48’E	197L-mer	13	28	28	25
Zambia	Copperbelt	Combined	Pinus merkussi	Lamba	13°00' S, 27°48’E	197L-mer	1	28	30	25
Zambia	Copperbelt	Combined	Pinus merkussi	Lamba	13°00' S, 27°48’E	197L-mer	2	28	31	24
Zambia	Copperbelt	Combined	Pinus merkussi	Lamba	13°00' S, 27°48’E	197L-mer	3	28	33	26
Zambia	Copperbelt	Combined	Pinus merkussi	Lamba	13°00' S, 27°48’E	197L-mer	4	28	35	28
Zambia	Copperbelt	Combined	Pinus merkussi	Lamba	13°00' S, 27°48’E	197L-mer	5	28	36	26
Zambia	Copperbelt	Combined	Pinus merkussi	Lamba	13°00' S, 27°48’E	197L-mer	1	28	9	10
Zambia	Copperbelt	Combined	Pinus merkussi	Lamba	13°00' S, 27°48’E	197L-mer	2	28	10	9
Zambia	Copperbelt	Combined	Pinus merkussi	Lamba	13°00' S, 27°48’E	197L-mer	3	28	18	18
Zambia	Copperbelt	Combined	Pinus merkussi	Lamba	13°00' S, 27°48’E	197L-mer	4	28	18	13
Zambia	Copperbelt	Combined	Pinus merkussi	Lamba	13°00' S, 27°48’E	197L-mer	5	28	18	15
Zambia	Copperbelt	Combined	Pinus merkussi	Lamba	13°00' S, 27°48’E	197L-mer	6	28	20	18
Zambia	Copperbelt	Combined	Pinus merkussi	Lamba	13°00' S, 27°48’E	197L-mer	7	28	20	18
Zambia	Copperbelt	Combined	Pinus merkussi	Lamba	13°00' S, 27°48’E	197L-mer	8	28	23	22
Zambia	Copperbelt	Combined	Pinus merkussi	Lamba	13°00' S, 27°48’E	197L-mer	9	28	23	19
Zambia	Copperbelt	Combined	Pinus merkussi	Lamba	13°00' S, 27°48’E	197L-mer	10	28	24	22
Zambia	Copperbelt	Combined	Pinus merkussi	Lamba	13°00' S, 27°48’E	197L-mer	1	28	28	22
Zambia	Copperbelt	Combined	Pinus merkussi	Lamba	13°00' S, 27°48’E	197L-mer	2	28	28	23
Zambia	Copperbelt	Combined	Pinus merkussi	Lamba	13°00' S, 27°48’E	197L-mer	3	28	30	24
Zambia	Copperbelt	Combined	Pinus merkussi	Lamba	13°00' S, 27°48’E	197L-mer	4	28	37	24
Zambia	Copperbelt	Combined	Pinus merkussi	Lamba	13°00' S, 27°48’E	207L-mer	1	27	13	12
Zambia	Copperbelt	Combined	Pinus merkussi	Lamba	13°00' S, 27°48’E	207L-mer	2	27	14	15
Zambia	Copperbelt	Combined	Pinus merkussi	Lamba	13°00' S, 27°48’E	207L-mer	3	27	14	13
Zambia	Copperbelt	Combined	Pinus merkussi	Lamba	13°00' S, 27°48’E	207L-mer	4	27	14	14
Zambia	Copperbelt	Combined	Pinus merkussi	Lamba	13°00' S, 27°48’E	207L-mer	5	27	20	22
Zambia	Copperbelt	Combined	Pinus merkussi	Lamba	13°00' S, 27°48’E	207L-mer	6	27	21	20
Zambia	Copperbelt	Combined	Pinus merkussi	Lamba	13°00' S, 27°48’E	207L-mer	7	27	21	20
Zambia	Copperbelt	Combined	Pinus merkussi	Lamba	13°00' S, 27°48’E	207L-mer	1	27	22	20
Zambia	Copperbelt	Combined	Pinus merkussi	Lamba	13°00' S, 27°48’E	207L-mer	2	27	23	21
Zambia	Copperbelt	Combined	Pinus merkussi	Lamba	13°00' S, 27°48’E	207L-mer	3	27	23	22
Zambia	Copperbelt	Combined	Pinus merkussi	Lamba	13°00' S, 27°48’E	207L-mer	4	27	24	23
Zambia	Copperbelt	Combined	Pinus merkussi	Lamba	13°00' S, 27°48’E	207L-mer	5	27	24	23
Zambia	Copperbelt	Combined	Pinus merkussi	Lamba	13°00' S, 27°48’E	207L-mer	6	27	25	24
Zambia	Copperbelt	Combined	Pinus merkussi	Lamba	13°00' S, 27°48’E	207L-mer	7	27	26	23
Zambia	Copperbelt	Combined	Pinus merkussi	Lamba	13°00' S, 27°48’E	207L-mer	1	27	26	22
Zambia	Copperbelt	Combined	Pinus merkussi	Lamba	13°00' S, 27°48’E	207L-mer	2	27	26	25
Zambia	Copperbelt	Combined	Pinus merkussi	Lamba	13°00' S, 27°48’E	207L-mer	3	27	28	23
Zambia	Copperbelt	Combined	Pinus merkussi	Lamba	13°00' S, 27°48’E	207L-mer	4	27	28	24
Zambia	Copperbelt	Combined	Pinus merkussi	Lamba	13°00' S, 27°48’E	156BL-mer	1	30	16	17
Zambia	Copperbelt	Combined	Pinus merkussi	Lamba	13°00' S, 27°48’E	156BL-mer	2	30	17	17
Zambia	Copperbelt	Combined	Pinus merkussi	Lamba	13°00' S, 27°48’E	156BL-mer	3	30	17	16
Zambia	Copperbelt	Combined	Pinus merkussi	Lamba	13°00' S, 27°48’E	156BL-mer	4	30	17	18
Zambia	Copperbelt	Combined	Pinus merkussi	Lamba	13°00' S, 27°48’E	156BL-mer	5	30	19	17
Zambia	Copperbelt	Combined	Pinus merkussi	Lamba	13°00' S, 27°48’E	156BL-mer	6	30	24	22
Zambia	Copperbelt	Combined	Pinus merkussi	Lamba	13°00' S, 27°48’E	156BL-mer	7	30	25	19
Zambia	Copperbelt	Combined	Pinus merkussi	Lamba	13°00' S, 27°48’E	156BL-mer	8	30	25	22
Zambia	Copperbelt	Combined	Pinus merkussi	Lamba	13°00' S, 27°48’E	156BL-mer	9	30	25	21
Zambia	Copperbelt	Combined	Pinus merkussi	Lamba	13°00' S, 27°48’E	156BL-mer	1	30	26	22
Zambia	Copperbelt	Combined	Pinus merkussi	Lamba	13°00' S, 27°48’E	156BL-mer	2	30	26	22
Zambia	Copperbelt	Combined	Pinus merkussi	Lamba	13°00' S, 27°48’E	156BL-mer	3	30	27	22
Zambia	Copperbelt	Combined	Pinus merkussi	Lamba	13°00' S, 27°48’E	156BL-mer	4	30	28	22
Zambia	Copperbelt	Combined	Pinus merkussi	Lamba	13°00' S, 27°48’E	156BL-mer	5	30	28	23
Zambia	Copperbelt	Combined	Pinus merkussi	Lamba	13°00' S, 27°48’E	156BL-mer	6	30	28	22
Zambia	Copperbelt	Combined	Pinus merkussi	Lamba	13°00' S, 27°48’E	156BL-mer	7	30	28	23
Zambia	Copperbelt	Combined	Pinus merkussi	Lamba	13°00' S, 27°48’E	156BL-mer	8	30	30	23
Zambia	Copperbelt	Combined	Pinus merkussi	Lamba	13°00' S, 27°48’E	156BL-mer	9	30	31	24
Zambia	Copperbelt	Combined	Pinus merkussi	Lamba	13°00' S, 27°48’E	156BL-mer	1	30	31	23
Zambia	Copperbelt	Combined	Pinus merkussi	Lamba	13°00' S, 27°48’E	156BL-mer	2	30	31	22
Zambia	Copperbelt	Combined	Pinus merkussi	Lamba	13°00' S, 27°48’E	156BL-mer	3	30	32	23
Zambia	Copperbelt	Combined	Pinus merkussi	Lamba	13°00' S, 27°48’E	156BL-mer	4	30	32	23
Zambia	Copperbelt	Combined	Pinus merkussi	Lamba	13°00' S, 27°48’E	156BL-mer	5	30	33	24
Zambia	Copperbelt	Combined	Pinus merkussi	Lamba	13°00' S, 27°48’E	156BL-mer	6	30	35	23
Zambia	Copperbelt	Combined	Pinus merkussi	Lamba	13°00' S, 27°48’E	156BL-mer	7	30	51	27
Zambia	Copperbelt	Combined	Pinus merkussi	Ndola	12°55' S, 28°26' E	656N-mer	1	33	17	18
Zambia	Copperbelt	Combined	Pinus merkussi	Ndola	12°55' S, 28°26' E	656N-mer	2	33	18	19
Zambia	Copperbelt	Combined	Pinus merkussi	Ndola	12°55' S, 28°26' E	656N-mer	3	33	18	19
Zambia	Copperbelt	Combined	Pinus merkussi	Ndola	12°55' S, 28°26' E	656N-mer	4	33	19	19
Zambia	Copperbelt	Combined	Pinus merkussi	Ndola	12°55' S, 28°26' E	656N-mer	5	33	19	21
Zambia	Copperbelt	Combined	Pinus merkussi	Ndola	12°55' S, 28°26' E	656N-mer	6	33	19	21
Zambia	Copperbelt	Combined	Pinus merkussi	Ndola	12°55' S, 28°26' E	656N-mer	7	33	20	21
Zambia	Copperbelt	Combined	Pinus merkussi	Ndola	12°55' S, 28°26' E	656N-mer	8	33	20	19
Zambia	Copperbelt	Combined	Pinus merkussi	Ndola	12°55' S, 28°26' E	656N-mer	9	33	20	19
Zambia	Copperbelt	Combined	Pinus merkussi	Ndola	12°55' S, 28°26' E	656N-mer	10	33	20	20
Zambia	Copperbelt	Combined	Pinus merkussi	Ndola	12°55' S, 28°26' E	656N-mer	11	33	22	20
Zambia	Copperbelt	Combined	Pinus merkussi	Ndola	12°55' S, 28°26' E	656N-mer	12	33	24	19
Zambia	Copperbelt	Combined	Pinus merkussi	Ndola	12°55' S, 28°26' E	656N-mer	13	33	24	19
Zambia	Copperbelt	Combined	Pinus merkussi	Ndola	12°55' S, 28°26' E	656N-mer	14	33	25	18
Zambia	Copperbelt	Combined	Pinus merkussi	Ndola	12°55' S, 28°26' E	656N-mer	15	33	25	21
Zambia	Copperbelt	Combined	Pinus merkussi	Ndola	12°55' S, 28°26' E	656N-mer	16	33	25	19
Zambia	Copperbelt	Combined	Pinus merkussi	Ndola	12°55' S, 28°26' E	656N-mer	17	33	25	19
Zambia	Copperbelt	Combined	Pinus merkussi	Ndola	12°55' S, 28°26' E	656N-mer	18	33	25	20
Zambia	Copperbelt	Combined	Pinus merkussi	Ndola	12°55' S, 28°26' E	656N-mer	19	33	25	20
Zambia	Copperbelt	Combined	Pinus merkussi	Ndola	12°55' S, 28°26' E	656N-mer	20	33	26	22
Zambia	Copperbelt	Combined	Pinus merkussi	Ndola	12°55' S, 28°26' E	656N-mer	21	33	26	23
Zambia	Copperbelt	Combined	Pinus merkussi	Ndola	12°55' S, 28°26' E	656N-mer	22	33	26	21
Zambia	Copperbelt	Combined	Pinus merkussi	Ndola	12°55' S, 28°26' E	656N-mer	23	33	26	19
Zambia	Copperbelt	Combined	Pinus merkussi	Ndola	12°55' S, 28°26' E	656N-mer	24	33	26	21
Zambia	Copperbelt	Combined	Pinus merkussi	Ndola	12°55' S, 28°26' E	656N-mer	1	33	26	21
Zambia	Copperbelt	Combined	Pinus merkussi	Ndola	12°55' S, 28°26' E	656N-mer	2	33	27	22
Zambia	Copperbelt	Combined	Pinus merkussi	Ndola	12°55' S, 28°26' E	656N-mer	3	33	27	21
Zambia	Copperbelt	Combined	Pinus merkussi	Ndola	12°55' S, 28°26' E	656N-mer	4	33	28	23
Zambia	Copperbelt	Combined	Pinus merkussi	Ndola	12°55' S, 28°26' E	656N-mer	5	33	28	20
Zambia	Copperbelt	Combined	Pinus merkussi	Ndola	12°55' S, 28°26' E	656N-mer	6	33	28	20
Zambia	Copperbelt	Combined	Pinus merkussi	Ndola	12°55' S, 28°26' E	656N-mer	7	33	29	24
Zambia	Copperbelt	Combined	Pinus merkussi	Ndola	12°55' S, 28°26' E	656N-mer	8	33	29	22
Zambia	Copperbelt	Combined	Pinus merkussi	Ndola	12°55' S, 28°26' E	656N-mer	1	33	29	23
Zambia	Copperbelt	Combined	Pinus merkussi	Ndola	12°55' S, 28°26' E	656N-mer	2	33	29	22
Zambia	Copperbelt	Combined	Pinus merkussi	Ndola	12°55' S, 28°26' E	656N-mer	3	33	29	23
Zambia	Copperbelt	Combined	Pinus merkussi	Ndola	12°55' S, 28°26' E	656N-mer	4	33	30	24
Zambia	Copperbelt	Combined	Pinus merkussi	Ndola	12°55' S, 28°26' E	656N-mer	5	33	30	22
Zambia	Copperbelt	Combined	Pinus merkussi	Ndola	12°55' S, 28°26' E	656N-mer	6	33	30	23
Zambia	Copperbelt	Combined	Pinus merkussi	Ndola	12°55' S, 28°26' E	656N-mer	7	33	31	23
Zambia	Copperbelt	Combined	Pinus merkussi	Ndola	12°55' S, 28°26' E	656N-mer	8	33	31	21
Zambia	Copperbelt	Combined	Pinus merkussi	Ndola	12°55' S, 28°26' E	656N-mer	9	33	31	22
Zambia	Copperbelt	Combined	Pinus merkussi	Ndola	12°55' S, 28°26' E	656N-mer	10	33	32	22
Zambia	Copperbelt	Combined	Pinus merkussi	Ndola	12°55' S, 28°26' E	656N-mer	11	33	32	23
Zambia	Copperbelt	Combined	Pinus merkussi	Ndola	12°55' S, 28°26' E	656N-mer	12	33	32	21
Zambia	Copperbelt	Combined	Pinus merkussi	Ndola	12°55' S, 28°26' E	656N-mer	13	33	32	21
Zambia	Copperbelt	Combined	Pinus merkussi	Ndola	12°55' S, 28°26' E	656N-mer	14	33	32	20
Zambia	Copperbelt	Combined	Pinus merkussi	Ndola	12°55' S, 28°26' E	656N-mer	15	33	32	23
Zambia	Copperbelt	Combined	Pinus merkussi	Ndola	12°55' S, 28°26' E	656N-mer	16	33	33	23
Zambia	Copperbelt	Combined	Pinus merkussi	Ndola	12°55' S, 28°26' E	656N-mer	17	33	33	23
Zambia	Copperbelt	Combined	Pinus merkussi	Ndola	12°55' S, 28°26' E	656N-mer	18	33	33	22
Zambia	Copperbelt	Combined	Pinus merkussi	Ndola	12°55' S, 28°26' E	656N-mer	19	33	33	21
Zambia	Copperbelt	Combined	Pinus merkussi	Ndola	12°55' S, 28°26' E	656N-mer	20	33	33	23
Zambia	Copperbelt	Combined	Pinus merkussi	Ndola	12°55' S, 28°26' E	656N-mer	21	33	33	22
Zambia	Copperbelt	Combined	Pinus merkussi	Ndola	12°55' S, 28°26' E	656N-mer	22	33	34	22
Zambia	Copperbelt	Combined	Pinus merkussi	Ndola	12°55' S, 28°26' E	656N-mer	23	33	34	22
Zambia	Copperbelt	Combined	Pinus merkussi	Ndola	12°55' S, 28°26' E	656N-mer	24	33	34	24
Zambia	Copperbelt	Combined	Pinus merkussi	Ndola	12°55' S, 28°26' E	656N-mer	1	33	34	24
Zambia	Copperbelt	Combined	Pinus merkussi	Ndola	12°55' S, 28°26' E	656N-mer	2	33	35	23
Zambia	Copperbelt	Combined	Pinus merkussi	Ndola	12°55' S, 28°26' E	656N-mer	3	33	35	23
Zambia	Copperbelt	Combined	Pinus merkussi	Ndola	12°55' S, 28°26' E	656N-mer	4	33	35	21
Zambia	Copperbelt	Combined	Pinus merkussi	Ndola	12°55' S, 28°26' E	656N-mer	5	33	35	23
Zambia	Copperbelt	Combined	Pinus merkussi	Ndola	12°55' S, 28°26' E	656N-mer	6	33	36	23
Zambia	Copperbelt	Combined	Pinus merkussi	Ndola	12°55' S, 28°26' E	656N-mer	7	33	36	20
Zambia	Copperbelt	Combined	Pinus merkussi	Ndola	12°55' S, 28°26' E	656N-mer	8	33	36	23
Zambia	Copperbelt	Combined	Pinus merkussi	Ndola	12°55' S, 28°26' E	656N-mer	9	33	37	22
Zambia	Copperbelt	Combined	Pinus merkussi	Ndola	12°55' S, 28°26' E	656N-mer	10	33	37	21
Zambia	Copperbelt	Combined	Pinus merkussi	Ndola	12°55' S, 28°26' E	656N-mer	11	33	37	24
Zambia	Copperbelt	Combined	Pinus merkussi	Ndola	12°55' S, 28°26' E	656N-mer	12	33	38	23
Zambia	Copperbelt	Combined	Pinus merkussi	Ndola	12°55' S, 28°26' E	656N-mer	13	33	38	22
Zambia	Copperbelt	Combined	Pinus merkussi	Ndola	12°55' S, 28°26' E	656N-mer	14	33	38	21
Zambia	Copperbelt	Combined	Pinus merkussi	Ndola	12°55' S, 28°26' E	656N-mer	15	33	40	23
Zambia	Copperbelt	Combined	Pinus merkussi	Ndola	12°55' S, 28°26' E	656N-mer	16	33	40	24
Zambia	Copperbelt	Combined	Pinus merkussi	Ndola	12°55' S, 28°26' E	726N-mer	1	29	14	13
Zambia	Copperbelt	Combined	Pinus merkussi	Ndola	12°55' S, 28°26' E	726N-mer	2	29	16	16
Zambia	Copperbelt	Combined	Pinus merkussi	Ndola	12°55' S, 28°26' E	726N-mer	3	29	17	15
Zambia	Copperbelt	Combined	Pinus merkussi	Ndola	12°55' S, 28°26' E	726N-mer	4	29	18	17
Zambia	Copperbelt	Combined	Pinus merkussi	Ndola	12°55' S, 28°26' E	726N-mer	5	29	19	16
Zambia	Copperbelt	Combined	Pinus merkussi	Ndola	12°55' S, 28°26' E	726N-mer	6	29	19	18
Zambia	Copperbelt	Combined	Pinus merkussi	Ndola	12°55' S, 28°26' E	726N-mer	7	29	20	16
Zambia	Copperbelt	Combined	Pinus merkussi	Ndola	12°55' S, 28°26' E	726N-mer	8	29	21	17
Zambia	Copperbelt	Combined	Pinus merkussi	Ndola	12°55' S, 28°26' E	726N-mer	1	29	21	19
Zambia	Copperbelt	Combined	Pinus merkussi	Ndola	12°55' S, 28°26' E	726N-mer	2	29	21	19
Zambia	Copperbelt	Combined	Pinus merkussi	Ndola	12°55' S, 28°26' E	726N-mer	3	29	22	16
Zambia	Copperbelt	Combined	Pinus merkussi	Ndola	12°55' S, 28°26' E	726N-mer	4	29	22	19
Zambia	Copperbelt	Combined	Pinus merkussi	Ndola	12°55' S, 28°26' E	726N-mer	5	29	23	19
Zambia	Copperbelt	Combined	Pinus merkussi	Ndola	12°55' S, 28°26' E	726N-mer	6	29	23	18
Zambia	Copperbelt	Combined	Pinus merkussi	Ndola	12°55' S, 28°26' E	726N-mer	7	29	23	22
Zambia	Copperbelt	Combined	Pinus merkussi	Ndola	12°55' S, 28°26' E	726N-mer	8	29	25	18
Zambia	Copperbelt	Combined	Pinus merkussi	Ndola	12°55' S, 28°26' E	726N-mer	1	29	25	21
Zambia	Copperbelt	Combined	Pinus merkussi	Ndola	12°55' S, 28°26' E	726N-mer	2	29	25	20
Zambia	Copperbelt	Combined	Pinus merkussi	Ndola	12°55' S, 28°26' E	726N-mer	3	29	26	20
Zambia	Copperbelt	Combined	Pinus merkussi	Ndola	12°55' S, 28°26' E	726N-mer	4	29	26	20
Zambia	Copperbelt	Combined	Pinus merkussi	Ndola	12°55' S, 28°26' E	726N-mer	5	29	26	18
Zambia	Copperbelt	Combined	Pinus merkussi	Ndola	12°55' S, 28°26' E	726N-mer	6	29	26	19
Zambia	Copperbelt	Combined	Pinus merkussi	Ndola	12°55' S, 28°26' E	726N-mer	7	29	27	19
Zambia	Copperbelt	Combined	Pinus merkussi	Ndola	12°55' S, 28°26' E	726N-mer	8	29	27	18
Zambia	Copperbelt	Combined	Pinus merkussi	Ndola	12°55' S, 28°26' E	726N-mer	1	29	28	20
Zambia	Copperbelt	Combined	Pinus merkussi	Ndola	12°55' S, 28°26' E	726N-mer	2	29	28	19
Zambia	Copperbelt	Combined	Pinus merkussi	Ndola	12°55' S, 28°26' E	726N-mer	3	29	29	19
Zambia	Copperbelt	Combined	Pinus merkussi	Ndola	12°55' S, 28°26' E	726N-mer	4	29	29	19
Zambia	Copperbelt	Combined	Pinus merkussi	Ndola	12°55' S, 28°26' E	726N-mer	5	29	30	17
Zambia	Copperbelt	Combined	Pinus merkussi	Ndola	12°55' S, 28°26' E	726N-mer	6	29	30	19
Zambia	Copperbelt	Combined	Pinus merkussi	Ndola	12°55' S, 28°26' E	726N-mer	7	29	30	18
Zambia	Copperbelt	Combined	Pinus merkussi	Ndola	12°55' S, 28°26' E	726N-mer	8	29	30	19
Zambia	Copperbelt	Combined	Pinus merkussi	Ndola	12°55' S, 28°26' E	726N-mer	1	29	34	20
Zambia	Copperbelt	Combined	Pinus merkussi	Ndola	12°55' S, 28°26' E	726N-mer	2	29	36	20
Zambia	Copperbelt	Combined	Pinus merkussi	Ndola	12°55' S, 28°26' E	726N-mer	3	29	37	22
Zambia	Copperbelt	Combined	Pinus merkussi	Ndola	12°55' S, 28°26' E	726N-mer	4	29	38	28
Zambia	Copperbelt	Combined	Pinus merkussi	Ndola	12°55' S, 28°26' E	760N-mer	1	27	11	12
Zambia	Copperbelt	Combined	Pinus merkussi	Ndola	12°55' S, 28°26' E	760N-mer	2	27	13	12
Zambia	Copperbelt	Combined	Pinus merkussi	Ndola	12°55' S, 28°26' E	760N-mer	3	27	15	18
Zambia	Copperbelt	Combined	Pinus merkussi	Ndola	12°55' S, 28°26' E	760N-mer	4	27	16	21
Zambia	Copperbelt	Combined	Pinus merkussi	Ndola	12°55' S, 28°26' E	760N-mer	5	27	16	15
Zambia	Copperbelt	Combined	Pinus merkussi	Ndola	12°55' S, 28°26' E	760N-mer	6	27	19	15
Zambia	Copperbelt	Combined	Pinus merkussi	Ndola	12°55' S, 28°26' E	760N-mer	7	27	20	22
Zambia	Copperbelt	Combined	Pinus merkussi	Ndola	12°55' S, 28°26' E	760N-mer	8	27	21	18
Zambia	Copperbelt	Combined	Pinus merkussi	Ndola	12°55' S, 28°26' E	760N-mer	9	27	22	21
Zambia	Copperbelt	Combined	Pinus merkussi	Ndola	12°55' S, 28°26' E	760N-mer	10	27	22	22
Zambia	Copperbelt	Combined	Pinus merkussi	Ndola	12°55' S, 28°26' E	760N-mer	11	27	22	22
Zambia	Copperbelt	Combined	Pinus merkussi	Ndola	12°55' S, 28°26' E	760N-mer	1	27	24	21
Zambia	Copperbelt	Combined	Pinus merkussi	Ndola	12°55' S, 28°26' E	760N-mer	2	27	25	24
Zambia	Copperbelt	Combined	Pinus merkussi	Ndola	12°55' S, 28°26' E	760N-mer	3	27	25	16
Zambia	Copperbelt	Combined	Pinus merkussi	Ndola	12°55' S, 28°26' E	760N-mer	4	27	26	21
Zambia	Copperbelt	Combined	Pinus merkussi	Ndola	12°55' S, 28°26' E	760N-mer	5	27	27	24
Zambia	Copperbelt	Combined	Pinus merkussi	Ndola	12°55' S, 28°26' E	760N-mer	6	27	28	19
Zambia	Copperbelt	Combined	Pinus merkussi	Ndola	12°55' S, 28°26' E	760N-mer	7	27	28	21
Zambia	Copperbelt	Combined	Pinus merkussi	Ndola	12°55' S, 28°26' E	760N-mer	8	27	28	22
Zambia	Copperbelt	Combined	Pinus merkussi	Ndola	12°55' S, 28°26' E	760N-mer	9	27	28	23
Zambia	Copperbelt	Combined	Pinus merkussi	Ndola	12°55' S, 28°26' E	760N-mer	10	27	32	22
Zambia	Copperbelt	Combined	Pinus merkussi	Ndola	12°55' S, 28°26' E	760N-mer	11	27	38	28
Zambia	Copperbelt	Combined	Pinus merkussi	Ndola	12°55' S, 28°26' E	765N-mer	1	27	8	9
Zambia	Copperbelt	Combined	Pinus merkussi	Ndola	12°55' S, 28°26' E	765N-mer	2	27	10	9
Zambia	Copperbelt	Combined	Pinus merkussi	Ndola	12°55' S, 28°26' E	765N-mer	3	27	10	9
Zambia	Copperbelt	Combined	Pinus merkussi	Ndola	12°55' S, 28°26' E	765N-mer	4	27	13	11
Zambia	Copperbelt	Combined	Pinus merkussi	Ndola	12°55' S, 28°26' E	765N-mer	5	27	14	14
Zambia	Copperbelt	Combined	Pinus merkussi	Ndola	12°55' S, 28°26' E	765N-mer	6	27	15	10
Zambia	Copperbelt	Combined	Pinus merkussi	Ndola	12°55' S, 28°26' E	765N-mer	7	27	16	18
Zambia	Copperbelt	Combined	Pinus merkussi	Ndola	12°55' S, 28°26' E	765N-mer	8	27	16	16
Zambia	Copperbelt	Combined	Pinus merkussi	Ndola	12°55' S, 28°26' E	765N-mer	9	27	17	16
Zambia	Copperbelt	Combined	Pinus merkussi	Ndola	12°55' S, 28°26' E	765N-mer	10	27	17	17
Zambia	Copperbelt	Combined	Pinus merkussi	Ndola	12°55' S, 28°26' E	765N-mer	1	27	18	17
Zambia	Copperbelt	Combined	Pinus merkussi	Ndola	12°55' S, 28°26' E	765N-mer	2	27	18	17
Zambia	Copperbelt	Combined	Pinus merkussi	Ndola	12°55' S, 28°26' E	765N-mer	3	27	19	18
Zambia	Copperbelt	Combined	Pinus merkussi	Ndola	12°55' S, 28°26' E	765N-mer	4	27	19	17
Zambia	Copperbelt	Combined	Pinus merkussi	Ndola	12°55' S, 28°26' E	765N-mer	5	27	19	16
Zambia	Copperbelt	Combined	Pinus merkussi	Ndola	12°55' S, 28°26' E	765N-mer	6	27	19	19
Zambia	Copperbelt	Combined	Pinus merkussi	Ndola	12°55' S, 28°26' E	765N-mer	7	27	20	20
Zambia	Copperbelt	Combined	Pinus merkussi	Ndola	12°55' S, 28°26' E	765N-mer	8	27	20	18
Zambia	Copperbelt	Combined	Pinus merkussi	Ndola	12°55' S, 28°26' E	765N-mer	9	27	21	19
Zambia	Copperbelt	Combined	Pinus merkussi	Ndola	12°55' S, 28°26' E	765N-mer	10	27	21	18
Zambia	Copperbelt	Combined	Pinus merkussi	Ndola	12°55' S, 28°26' E	765N-mer	1	27	21	19
Zambia	Copperbelt	Combined	Pinus merkussi	Ndola	12°55' S, 28°26' E	765N-mer	2	27	21	19
Zambia	Copperbelt	Combined	Pinus merkussi	Ndola	12°55' S, 28°26' E	765N-mer	3	27	22	22
Zambia	Copperbelt	Combined	Pinus merkussi	Ndola	12°55' S, 28°26' E	765N-mer	4	27	22	21
Zambia	Copperbelt	Combined	Pinus merkussi	Ndola	12°55' S, 28°26' E	765N-mer	5	27	24	18
Zambia	Copperbelt	Combined	Pinus merkussi	Ndola	12°55' S, 28°26' E	765N-mer	6	27	24	22
Zambia	Copperbelt	Combined	Pinus merkussi	Ndola	12°55' S, 28°26' E	765N-mer	7	27	24	19
Zambia	Copperbelt	Combined	Pinus merkussi	Ndola	12°55' S, 28°26' E	765N-mer	8	27	25	20
Zambia	Copperbelt	Combined	Pinus merkussi	Ndola	12°55' S, 28°26' E	765N-mer	10	27	25	20
Zambia	Copperbelt	Combined	Pinus merkussi	Ndola	12°55' S, 28°26' E	765N-mer	1	27	26	20
Zambia	Copperbelt	Combined	Pinus merkussi	Ndola	12°55' S, 28°26' E	765N-mer	2	27	26	22
Zambia	Copperbelt	Combined	Pinus merkussi	Ndola	12°55' S, 28°26' E	765N-mer	3	27	26	21
Zambia	Copperbelt	Combined	Pinus merkussi	Ndola	12°55' S, 28°26' E	765N-mer	4	27	26	20
Zambia	Copperbelt	Combined	Pinus merkussi	Ndola	12°55' S, 28°26' E	765N-mer	5	27	26	19
Zambia	Copperbelt	Combined	Pinus merkussi	Ndola	12°55' S, 28°26' E	765N-mer	6	27	27	21
Zambia	Copperbelt	Combined	Pinus merkussi	Ndola	12°55' S, 28°26' E	765N-mer	7	27	28	19
Zambia	Copperbelt	Combined	Pinus merkussi	Ndola	12°55' S, 28°26' E	765N-mer	8	27	28	20
Zambia	Copperbelt	Combined	Pinus merkussi	Ndola	12°55' S, 28°26' E	765N-mer	9	27	28	21
Zambia	Copperbelt	Combined	Pinus merkussi	Ndola	12°55' S, 28°26' E	765N-mer	10	27	28	19
Zambia	Copperbelt	Combined	Pinus merkussi	Ndola	12°55' S, 28°26' E	765N-mer	2	27	29	21
Zambia	Copperbelt	Combined	Pinus merkussi	Ndola	12°55' S, 28°26' E	765N-mer	3	27	29	23
Zambia	Copperbelt	Combined	Pinus merkussi	Ndola	12°55' S, 28°26' E	765N-mer	4	27	29	21
Zambia	Copperbelt	Combined	Pinus merkussi	Ndola	12°55' S, 28°26' E	765N-mer	5	27	29	21
Zambia	Copperbelt	Combined	Pinus merkussi	Ndola	12°55' S, 28°26' E	765N-mer	6	27	30	24
Zambia	Copperbelt	Combined	Pinus merkussi	Ndola	12°55' S, 28°26' E	765N-mer	7	27	31	24
Zambia	Copperbelt	Combined	Pinus merkussi	Ndola	12°55' S, 28°26' E	765N-mer	8	27	31	21
Zambia	Copperbelt	Combined	Pinus merkussi	Ndola	12°55' S, 28°26' E	765N-mer	9	27	31	22
Zambia	Copperbelt	Combined	Pinus merkussi	Ndola	12°55' S, 28°26' E	765N-mer	10	27	35	21
Zambia	Copperbelt	Combined	Pinus merkussi	Ndola	12°55' S, 28°26' E	765N-mer	1	27	35	24
Zambia	Copperbelt	Combined	Pinus merkussi	Ndola	12°55' S, 28°26' E	782N-mer	1	27	8	6
Zambia	Copperbelt	Combined	Pinus merkussi	Ndola	12°55' S, 28°26' E	782N-mer	2	27	8	6
Zambia	Copperbelt	Combined	Pinus merkussi	Ndola	12°55' S, 28°26' E	782N-mer	3	27	9	7
Zambia	Copperbelt	Combined	Pinus merkussi	Ndola	12°55' S, 28°26' E	782N-mer	4	27	10	8
Zambia	Copperbelt	Combined	Pinus merkussi	Ndola	12°55' S, 28°26' E	782N-mer	5	27	10	7
Zambia	Copperbelt	Combined	Pinus merkussi	Ndola	12°55' S, 28°26' E	782N-mer	6	27	10	9
Zambia	Copperbelt	Combined	Pinus merkussi	Ndola	12°55' S, 28°26' E	782N-mer	7	27	10	7
Zambia	Copperbelt	Combined	Pinus merkussi	Ndola	12°55' S, 28°26' E	782N-mer	8	27	12	9
Zambia	Copperbelt	Combined	Pinus merkussi	Ndola	12°55' S, 28°26' E	782N-mer	9	27	12	10
Zambia	Copperbelt	Combined	Pinus merkussi	Ndola	12°55' S, 28°26' E	782N-mer	10	27	13	10
Zambia	Copperbelt	Combined	Pinus merkussi	Ndola	12°55' S, 28°26' E	782N-mer	11	27	13	8
Zambia	Copperbelt	Combined	Pinus merkussi	Ndola	12°55' S, 28°26' E	782N-mer	12	27	13	10
Zambia	Copperbelt	Combined	Pinus merkussi	Ndola	12°55' S, 28°26' E	782N-mer	13	27	14	11
Zambia	Copperbelt	Combined	Pinus merkussi	Ndola	12°55' S, 28°26' E	782N-mer	1	27	14	8
Zambia	Copperbelt	Combined	Pinus merkussi	Ndola	12°55' S, 28°26' E	782N-mer	2	27	14	9
Zambia	Copperbelt	Combined	Pinus merkussi	Ndola	12°55' S, 28°26' E	782N-mer	3	27	14	10
Zambia	Copperbelt	Combined	Pinus merkussi	Ndola	12°55' S, 28°26' E	782N-mer	4	27	15	10
Zambia	Copperbelt	Combined	Pinus merkussi	Ndola	12°55' S, 28°26' E	782N-mer	5	27	15	10
Zambia	Copperbelt	Combined	Pinus merkussi	Ndola	12°55' S, 28°26' E	782N-mer	6	27	16	12
Zambia	Copperbelt	Combined	Pinus merkussi	Ndola	12°55' S, 28°26' E	782N-mer	7	27	16	10
Zambia	Copperbelt	Combined	Pinus merkussi	Ndola	12°55' S, 28°26' E	782N-mer	8	27	16	12
Zambia	Copperbelt	Combined	Pinus merkussi	Ndola	12°55' S, 28°26' E	782N-mer	9	27	17	14
Zambia	Copperbelt	Combined	Pinus merkussi	Ndola	12°55' S, 28°26' E	782N-mer	10	27	17	12
Zambia	Copperbelt	Combined	Pinus merkussi	Ndola	12°55' S, 28°26' E	782N-mer	11	27	17	9
Zambia	Copperbelt	Combined	Pinus merkussi	Ndola	12°55' S, 28°26' E	782N-mer	12	27	17	10
Zambia	Copperbelt	Combined	Pinus merkussi	Ndola	12°55' S, 28°26' E	782N-mer	13	27	17	8
Zambia	Copperbelt	Combined	Pinus merkussi	Ndola	12°55' S, 28°26' E	782N-mer	1	27	17	14
Zambia	Copperbelt	Combined	Pinus merkussi	Ndola	12°55' S, 28°26' E	782N-mer	2	27	18	11
Zambia	Copperbelt	Combined	Pinus merkussi	Ndola	12°55' S, 28°26' E	782N-mer	3	27	18	9
Zambia	Copperbelt	Combined	Pinus merkussi	Ndola	12°55' S, 28°26' E	782N-mer	4	27	18	11
Zambia	Copperbelt	Combined	Pinus merkussi	Ndola	12°55' S, 28°26' E	782N-mer	5	27	19	14
Zambia	Copperbelt	Combined	Pinus merkussi	Ndola	12°55' S, 28°26' E	782N-mer	6	27	19	12
Zambia	Copperbelt	Combined	Pinus merkussi	Ndola	12°55' S, 28°26' E	782N-mer	7	27	20	12
Zambia	Copperbelt	Combined	Pinus merkussi	Ndola	12°55' S, 28°26' E	782N-mer	8	27	20	10
Zambia	Copperbelt	Combined	Pinus merkussi	Ndola	12°55' S, 28°26' E	782N-mer	9	27	20	9
Zambia	Copperbelt	Combined	Pinus merkussi	Ndola	12°55' S, 28°26' E	782N-mer	10	27	20	12
Zambia	Copperbelt	Combined	Pinus merkussi	Ndola	12°55' S, 28°26' E	782N-mer	11	27	20	10
Zambia	Copperbelt	Combined	Pinus merkussi	Ndola	12°55' S, 28°26' E	782N-mer	12	27	20	12
Zambia	Copperbelt	Combined	Pinus merkussi	Ndola	12°55' S, 28°26' E	782N-mer	13	27	20	14
Zambia	Copperbelt	Combined	Pinus merkussi	Ndola	12°55' S, 28°26' E	782N-mer	1	27	20	10
Zambia	Copperbelt	Combined	Pinus merkussi	Ndola	12°55' S, 28°26' E	782N-mer	2	27	21	16
Zambia	Copperbelt	Combined	Pinus merkussi	Ndola	12°55' S, 28°26' E	782N-mer	3	27	21	11
Zambia	Copperbelt	Combined	Pinus merkussi	Ndola	12°55' S, 28°26' E	782N-mer	4	27	21	13
Zambia	Copperbelt	Combined	Pinus merkussi	Ndola	12°55' S, 28°26' E	782N-mer	5	27	21	14
Zambia	Copperbelt	Combined	Pinus merkussi	Ndola	12°55' S, 28°26' E	782N-mer	6	27	22	17
Zambia	Copperbelt	Combined	Pinus merkussi	Ndola	12°55' S, 28°26' E	782N-mer	7	27	22	17
Zambia	Copperbelt	Combined	Pinus merkussi	Ndola	12°55' S, 28°26' E	782N-mer	8	27	23	19
Zambia	Copperbelt	Combined	Pinus merkussi	Ndola	12°55' S, 28°26' E	782N-mer	9	27	24	14
Zambia	Copperbelt	Combined	Pinus merkussi	Ndola	12°55' S, 28°26' E	782N-mer	10	27	24	14
Zambia	Copperbelt	Combined	Pinus merkussi	Ndola	12°55' S, 28°26' E	782N-mer	11	27	24	15
Zambia	Copperbelt	Combined	Pinus merkussi	Ndola	12°55' S, 28°26' E	782N-mer	12	27	24	17
Zambia	Copperbelt	Combined	Pinus merkussi	Ndola	12°55' S, 28°26' E	782N-mer	13	27	25	18
Zambia	Copperbelt	Combined	Pinus merkussi	Ndola	12°55' S, 28°26' E	782N-mer	1	27	27	25
Zambia	Copperbelt	Combined	Pinus merkussi	Ndola	12°55' S, 28°26' E	782N-mer	2	27	27	20
Zambia	Copperbelt	Combined	Pinus merkussi	Ndola	12°55' S, 28°26' E	782N-mer	3	27	28	18
Zambia	Copperbelt	Combined	Pinus merkussi	Ndola	12°55' S, 28°26' E	782N-mer	4	27	30	19
Zambia	Copperbelt	Combined	Pinus merkussi	Ndola	12°55' S, 28°26' E	782N-mer	5	27	34	21
Zambia	Copperbelt	Combined	Pinus merkussi	Ndola	12°55' S, 28°26' E	783N-mer	1	27	11	7
Zambia	Copperbelt	Combined	Pinus merkussi	Ndola	12°55' S, 28°26' E	783N-mer	2	27	12	8
Zambia	Copperbelt	Combined	Pinus merkussi	Ndola	12°55' S, 28°26' E	783N-mer	3	27	12	7
Zambia	Copperbelt	Combined	Pinus merkussi	Ndola	12°55' S, 28°26' E	783N-mer	4	27	14	12
Zambia	Copperbelt	Combined	Pinus merkussi	Ndola	12°55' S, 28°26' E	783N-mer	5	27	14	12
Zambia	Copperbelt	Combined	Pinus merkussi	Ndola	12°55' S, 28°26' E	783N-mer	6	27	14	8
Zambia	Copperbelt	Combined	Pinus merkussi	Ndola	12°55' S, 28°26' E	783N-mer	7	27	14	10
Zambia	Copperbelt	Combined	Pinus merkussi	Ndola	12°55' S, 28°26' E	783N-mer	1	27	14	11
Zambia	Copperbelt	Combined	Pinus merkussi	Ndola	12°55' S, 28°26' E	783N-mer	2	27	14	11
Zambia	Copperbelt	Combined	Pinus merkussi	Ndola	12°55' S, 28°26' E	783N-mer	3	27	15	11
Zambia	Copperbelt	Combined	Pinus merkussi	Ndola	12°55' S, 28°26' E	783N-mer	4	27	15	11
Zambia	Copperbelt	Combined	Pinus merkussi	Ndola	12°55' S, 28°26' E	783N-mer	5	27	16	14
Zambia	Copperbelt	Combined	Pinus merkussi	Ndola	12°55' S, 28°26' E	783N-mer	7	27	16	9
Zambia	Copperbelt	Combined	Pinus merkussi	Ndola	12°55' S, 28°26' E	783N-mer	1	27	16	9
Zambia	Copperbelt	Combined	Pinus merkussi	Ndola	12°55' S, 28°26' E	783N-mer	2	27	16	12
Zambia	Copperbelt	Combined	Pinus merkussi	Ndola	12°55' S, 28°26' E	783N-mer	3	27	18	9
Zambia	Copperbelt	Combined	Pinus merkussi	Ndola	12°55' S, 28°26' E	783N-mer	4	27	18	10
Zambia	Copperbelt	Combined	Pinus merkussi	Ndola	12°55' S, 28°26' E	783N-mer	5	27	18	9
Zambia	Copperbelt	Combined	Pinus merkussi	Ndola	12°55' S, 28°26' E	783N-mer	7	27	18	13
Zambia	Copperbelt	Combined	Pinus merkussi	Ndola	12°55' S, 28°26' E	783N-mer	1	27	18	13
Zambia	Copperbelt	Combined	Pinus merkussi	Ndola	12°55' S, 28°26' E	783N-mer	2	27	19	11
Zambia	Copperbelt	Combined	Pinus merkussi	Ndola	12°55' S, 28°26' E	783N-mer	3	27	19	9
Zambia	Copperbelt	Combined	Pinus merkussi	Ndola	12°55' S, 28°26' E	783N-mer	4	27	20	10
Zambia	Copperbelt	Combined	Pinus merkussi	Ndola	12°55' S, 28°26' E	783N-mer	5	27	20	10
Zambia	Copperbelt	Combined	Pinus merkussi	Ndola	12°55' S, 28°26' E	783N-mer	6	27	22	12
Zambia	Copperbelt	Combined	Pinus merkussi	Ndola	12°55' S, 28°26' E	783N-mer	7	27	24	21
Zambia	Copperbelt	Combined	Pinus merkussi	Ndola	12°55' S, 28°26' E	783N-mer	1	27	26	25
Zambia	Copperbelt	Combined	Pinus merkussi	Ndola	12°55' S, 28°26' E	784AN-mer	1	26	10	13
Zambia	Copperbelt	Combined	Pinus merkussi	Ndola	12°55' S, 28°26' E	784AN-mer	2	26	14	13
Zambia	Copperbelt	Combined	Pinus merkussi	Ndola	12°55' S, 28°26' E	784AN-mer	3	26	15	13
Zambia	Copperbelt	Combined	Pinus merkussi	Ndola	12°55' S, 28°26' E	784AN-mer	4	26	16	15
Zambia	Copperbelt	Combined	Pinus merkussi	Ndola	12°55' S, 28°26' E	784AN-mer	5	26	16	15
Zambia	Copperbelt	Combined	Pinus merkussi	Ndola	12°55' S, 28°26' E	784AN-mer	6	26	16	14
Zambia	Copperbelt	Combined	Pinus merkussi	Ndola	12°55' S, 28°26' E	784AN-mer	7	26	17	16
Zambia	Copperbelt	Combined	Pinus merkussi	Ndola	12°55' S, 28°26' E	784AN-mer	1	26	18	15
Zambia	Copperbelt	Combined	Pinus merkussi	Ndola	12°55' S, 28°26' E	784AN-mer	2	26	22	14
Zambia	Copperbelt	Combined	Pinus merkussi	Ndola	12°55' S, 28°26' E	784AN-mer	3	26	22	18
Zambia	Copperbelt	Combined	Pinus merkussi	Ndola	12°55' S, 28°26' E	784AN-mer	4	26	23	15
Zambia	Copperbelt	Combined	Pinus merkussi	Ndola	12°55' S, 28°26' E	784AN-mer	1	27	9	8
Zambia	Copperbelt	Combined	Pinus merkussi	Ndola	12°55' S, 28°26' E	784AN-mer	2	27	10	8
Zambia	Copperbelt	Combined	Pinus merkussi	Ndola	12°55' S, 28°26' E	784AN-mer	3	27	10	9
Zambia	Copperbelt	Combined	Pinus merkussi	Ndola	12°55' S, 28°26' E	784AN-mer	4	27	14	13
Zambia	Copperbelt	Combined	Pinus merkussi	Ndola	12°55' S, 28°26' E	784AN-mer	5	27	14	9
Zambia	Copperbelt	Combined	Pinus merkussi	Ndola	12°55' S, 28°26' E	784AN-mer	6	27	15	10
Zambia	Copperbelt	Combined	Pinus merkussi	Ndola	12°55' S, 28°26' E	784AN-mer	7	27	15	10
Zambia	Copperbelt	Combined	Pinus merkussi	Ndola	12°55' S, 28°26' E	784AN-mer	1	27	16	14
Zambia	Copperbelt	Combined	Pinus merkussi	Ndola	12°55' S, 28°26' E	784AN-mer	2	27	16	8
Zambia	Copperbelt	Combined	Pinus merkussi	Ndola	12°55' S, 28°26' E	784AN-mer	3	27	17	16
Zambia	Copperbelt	Combined	Pinus merkussi	Ndola	12°55' S, 28°26' E	784AN-mer	4	27	17	10
Zambia	Copperbelt	Combined	Pinus merkussi	Ndola	12°55' S, 28°26' E	784AN-mer	5	27	18	19
Zambia	Copperbelt	Combined	Pinus merkussi	Ndola	12°55' S, 28°26' E	784AN-mer	6	27	18	12
Zambia	Copperbelt	Combined	Pinus merkussi	Ndola	12°55' S, 28°26' E	784AN-mer	7	27	18	10
Zambia	Copperbelt	Combined	Pinus merkussi	Ndola	12°55' S, 28°26' E	784AN-mer	1	27	19	17
Zambia	Copperbelt	Combined	Pinus merkussi	Ndola	12°55' S, 28°26' E	784AN-mer	2	27	19	13
Zambia	Copperbelt	Combined	Pinus merkussi	Ndola	12°55' S, 28°26' E	784AN-mer	3	27	19	14
Zambia	Copperbelt	Combined	Pinus merkussi	Ndola	12°55' S, 28°26' E	784AN-mer	4	27	20	14
Zambia	Copperbelt	Combined	Pinus merkussi	Ndola	12°55' S, 28°26' E	784AN-mer	5	27	20	14
Zambia	Copperbelt	Combined	Pinus merkussi	Ndola	12°55' S, 28°26' E	784AN-mer	6	27	20	13
Zambia	Copperbelt	Combined	Pinus merkussi	Ndola	12°55' S, 28°26' E	784AN-mer	7	27	21	15
Zambia	Copperbelt	Combined	Pinus merkussi	Ndola	12°55' S, 28°26' E	784AN-mer	1	27	22	17
Zambia	Copperbelt	Combined	Pinus merkussi	Ndola	12°55' S, 28°26' E	784AN-mer	2	27	24	16
Zambia	Copperbelt	Combined	Pinus merkussi	Ndola	12°55' S, 28°26' E	784AN-mer	3	27	24	13
Zambia	Copperbelt	Combined	Pinus merkussi	Ndola	12°55' S, 28°26' E	784AN-mer	4	27	24	21
Zambia	Copperbelt	Combined	Pinus merkussi	Ndola	12°55' S, 28°26' E	784AN-mer	5	27	25	16
Zambia	Copperbelt	Combined	Pinus merkussi	Ndola	12°55' S, 28°26' E	784AN-mer	6	27	25	16
