# Supplementary material for: Data for modeling the height and diameter of Pinus merkusii and P. michoacana in Zambia
Source: Data Brief. 2021 Oct 2;38:107444. doi: 10.1016/j.dib.2021.107444 (PMC8511804; doi:10.1016/j.dib.2021.107444)
Supplement: Supplementary file 2 [file mmc2.csv]

Country	Province	Group	species	site	GPS_location	age	dbh(cm)	h(m)
Zambia	Copperbelt	Combined	Pinus merkussi	Ichimpe	12°49' S, 28°13' E	37	35	22
Zambia	Copperbelt	Combined	Pinus merkussi	Ichimpe	12°49' S, 28°13' E	37	34	21
Zambia	Copperbelt	Combined	Pinus merkussi	Ichimpe	12°49' S, 28°13' E	37	24	24
Zambia	Copperbelt	Combined	Pinus merkussi	Ichimpe	12°49' S, 28°13' E	37	29	22
Zambia	Copperbelt	Combined	Pinus merkussi	Ichimpe	12°49' S, 28°13' E	37	25	20
Zambia	Copperbelt	Combined	Pinus merkussi	Ichimpe	12°49' S, 28°13' E	37	24	20
Zambia	Copperbelt	Combined	Pinus merkussi	Ichimpe	12°49' S, 28°13' E	37	24	21
Zambia	Copperbelt	Combined	Pinus merkussi	Ichimpe	12°49' S, 28°13' E	37	18	20
Zambia	Copperbelt	Combined	Pinus merkussi	Ichimpe	12°49' S, 28°13' E	37	29	22
Zambia	Copperbelt	Combined	Pinus merkussi	Ichimpe	12°49' S, 28°13' E	37	19	18
Zambia	Copperbelt	Combined	Pinus merkussi	Ichimpe	12°49' S, 28°13' E	37	28	21
Zambia	Copperbelt	Combined	Pinus merkussi	Ichimpe	12°49' S, 28°13' E	37	23	22
Zambia	Copperbelt	Combined	Pinus merkussi	Ichimpe	12°49' S, 28°13' E	37	22	19
Zambia	Copperbelt	Combined	Pinus merkussi	Ichimpe	12°49' S, 28°13' E	37	13	12
Zambia	Copperbelt	Combined	Pinus merkussi	Ichimpe	12°49' S, 28°13' E	37	32	24
Zambia	Copperbelt	Combined	Pinus merkussi	Ichimpe	12°49' S, 28°13' E	37	28	21
Zambia	Copperbelt	Combined	Pinus merkussi	Ichimpe	12°49' S, 28°13' E	37	20	24
Zambia	Copperbelt	Combined	Pinus merkussi	Ichimpe	12°49' S, 28°13' E	37	21	22
Zambia	Copperbelt	Combined	Pinus merkussi	Ichimpe	12°49' S, 28°13' E	37	25	23
Zambia	Copperbelt	Combined	Pinus merkussi	Ichimpe	12°49' S, 28°13' E	37	30	23
Zambia	Copperbelt	Combined	Pinus merkussi	Ichimpe	12°49' S, 28°13' E	37	26	22
Zambia	Copperbelt	Combined	Pinus merkussi	Ichimpe	12°49' S, 28°13' E	37	21	20
Zambia	Copperbelt	Combined	Pinus merkussi	Ichimpe	12°49' S, 28°13' E	37	31	20
Zambia	Copperbelt	Combined	Pinus merkussi	Ichimpe	12°49' S, 28°13' E	37	20	20
Zambia	Copperbelt	Combined	Pinus merkussi	Ichimpe	12°49' S, 28°13' E	37	23	24
Zambia	Copperbelt	Combined	Pinus merkussi	Ichimpe	12°49' S, 28°13' E	37	21	20
Zambia	Copperbelt	Combined	Pinus merkussi	Ichimpe	12°49' S, 28°13' E	37	24	20
Zambia	Copperbelt	Combined	Pinus merkussi	Ichimpe	12°49' S, 28°13' E	37	23	22
Zambia	Copperbelt	Combined	Pinus merkussi	Ichimpe	12°49' S, 28°13' E	37	28	24
Zambia	Copperbelt	Combined	Pinus merkussi	Ichimpe	12°49' S, 28°13' E	37	25	20
Zambia	Copperbelt	Combined	Pinus merkussi	Ichimpe	12°49' S, 28°13' E	37	27	22
Zambia	Copperbelt	Combined	Pinus merkussi	Ichimpe	12°49' S, 28°13' E	37	32	22
Zambia	Copperbelt	Combined	Pinus merkussi	Ichimpe	12°49' S, 28°13' E	37	38	23
Zambia	Copperbelt	Combined	Pinus merkussi	Ichimpe	12°49' S, 28°13' E	37	40	22
Zambia	Copperbelt	Combined	Pinus merkussi	Ichimpe	12°49' S, 28°13' E	34	41	19
Zambia	Copperbelt	Combined	Pinus merkussi	Ichimpe	12°49' S, 28°13' E	34	23	23
Zambia	Copperbelt	Combined	Pinus merkussi	Ichimpe	12°49' S, 28°13' E	34	39	20
Zambia	Copperbelt	Combined	Pinus merkussi	Ichimpe	12°49' S, 28°13' E	34	31	19
Zambia	Copperbelt	Combined	Pinus merkussi	Ichimpe	12°49' S, 28°13' E	34	25	17
Zambia	Copperbelt	Combined	Pinus merkussi	Ichimpe	12°49' S, 28°13' E	34	22	21
Zambia	Copperbelt	Combined	Pinus merkussi	Ichimpe	12°49' S, 28°13' E	34	27	16
Zambia	Copperbelt	Combined	Pinus merkussi	Ichimpe	12°49' S, 28°13' E	34	28	10
Zambia	Copperbelt	Combined	Pinus merkussi	Ichimpe	12°49' S, 28°13' E	34	22	13
Zambia	Copperbelt	Combined	Pinus merkussi	Ichimpe	12°49' S, 28°13' E	34	34	14
Zambia	Copperbelt	Combined	Pinus merkussi	Ichimpe	12°49' S, 28°13' E	34	40	17
Zambia	Copperbelt	Combined	Pinus merkussi	Ichimpe	12°49' S, 28°13' E	34	27	18
Zambia	Copperbelt	Combined	Pinus merkussi	Ichimpe	12°49' S, 28°13' E	34	26	15
Zambia	Copperbelt	Combined	Pinus merkussi	Ichimpe	12°49' S, 28°13' E	34	21	11
Zambia	Copperbelt	Combined	Pinus merkussi	Ichimpe	12°49' S, 28°13' E	34	12	12
Zambia	Copperbelt	Combined	Pinus merkussi	Ichimpe	12°49' S, 28°13' E	34	22	16
Zambia	Copperbelt	Combined	Pinus merkussi	Ichimpe	12°49' S, 28°13' E	34	25	15
Zambia	Copperbelt	Combined	Pinus merkussi	Ichimpe	12°49' S, 28°13' E	34	39	18
Zambia	Copperbelt	Combined	Pinus merkussi	Ichimpe	12°49' S, 28°13' E	34	22	16
Zambia	Copperbelt	Combined	Pinus merkussi	Ichimpe	12°49' S, 28°13' E	34	28	10
Zambia	Copperbelt	Combined	Pinus merkussi	Ichimpe	12°49' S, 28°13' E	34	24	17
Zambia	Copperbelt	Combined	Pinus merkussi	Ichimpe	12°49' S, 28°13' E	34	36	14
Zambia	Copperbelt	Combined	Pinus merkussi	Ichimpe	12°49' S, 28°13' E	34	32	15
Zambia	Copperbelt	Combined	Pinus merkussi	Ichimpe	12°49' S, 28°13' E	34	24	16
Zambia	Copperbelt	Combined	Pinus merkussi	Ichimpe	12°49' S, 28°13' E	34	26	9
Zambia	Copperbelt	Combined	Pinus merkussi	Ichimpe	12°49' S, 28°13' E	34	26	7
Zambia	Copperbelt	Combined	Pinus merkussi	Ichimpe	12°49' S, 28°13' E	34	23	12
Zambia	Copperbelt	Combined	Pinus merkussi	Ichimpe	12°49' S, 28°13' E	31	30	21
Zambia	Copperbelt	Combined	Pinus merkussi	Ichimpe	12°49' S, 28°13' E	31	31	18
Zambia	Copperbelt	Combined	Pinus merkussi	Ichimpe	12°49' S, 28°13' E	31	18	16
Zambia	Copperbelt	Combined	Pinus merkussi	Ichimpe	12°49' S, 28°13' E	31	27	16
Zambia	Copperbelt	Combined	Pinus merkussi	Ichimpe	12°49' S, 28°13' E	31	18	10
Zambia	Copperbelt	Combined	Pinus merkussi	Ichimpe	12°49' S, 28°13' E	31	13	8
Zambia	Copperbelt	Combined	Pinus merkussi	Ichimpe	12°49' S, 28°13' E	31	22	16
Zambia	Copperbelt	Combined	Pinus merkussi	Ichimpe	12°49' S, 28°13' E	31	26	16
Zambia	Copperbelt	Combined	Pinus merkussi	Ichimpe	12°49' S, 28°13' E	31	19	12
Zambia	Copperbelt	Combined	Pinus merkussi	Ichimpe	12°49' S, 28°13' E	31	33	18
Zambia	Copperbelt	Combined	Pinus merkussi	Ichimpe	12°49' S, 28°13' E	31	23	21
Zambia	Copperbelt	Combined	Pinus merkussi	Ichimpe	12°49' S, 28°13' E	31	25	13
Zambia	Copperbelt	Combined	Pinus merkussi	Ichimpe	12°49' S, 28°13' E	31	17	15
Zambia	Copperbelt	Combined	Pinus merkussi	Ichimpe	12°49' S, 28°13' E	31	17	11
Zambia	Copperbelt	Combined	Pinus merkussi	Ichimpe	12°49' S, 28°13' E	31	20	10
Zambia	Copperbelt	Combined	Pinus merkussi	Ichimpe	12°49' S, 28°13' E	31	15	9
Zambia	Copperbelt	Combined	Pinus merkussi	Ichimpe	12°49' S, 28°13' E	31	23	10
Zambia	Copperbelt	Combined	Pinus merkussi	Ichimpe	12°49' S, 28°13' E	31	16	12
Zambia	Copperbelt	Combined	Pinus merkussi	Ichimpe	12°49' S, 28°13' E	31	15	14
Zambia	Copperbelt	Combined	Pinus merkussi	Chati	12°50' S, 27°47' E	44	45	22
Zambia	Copperbelt	Combined	Pinus merkussi	Chati	12°50' S, 27°47' E	44	24	18
Zambia	Copperbelt	Combined	Pinus merkussi	Chati	12°50' S, 27°47' E	44	42	25
Zambia	Copperbelt	Combined	Pinus merkussi	Chati	12°50' S, 27°47' E	44	30	23
Zambia	Copperbelt	Combined	Pinus merkussi	Chati	12°50' S, 27°47' E	44	34	20
Zambia	Copperbelt	Combined	Pinus merkussi	Chati	12°50' S, 27°47' E	44	24	21
Zambia	Copperbelt	Combined	Pinus merkussi	Chati	12°50' S, 27°47' E	44	37	21
Zambia	Copperbelt	Combined	Pinus merkussi	Chati	12°50' S, 27°47' E	44	31	25
Zambia	Copperbelt	Combined	Pinus merkussi	Chati	12°50' S, 27°47' E	44	30	24
Zambia	Copperbelt	Combined	Pinus merkussi	Chati	12°50' S, 27°47' E	44	35	21
Zambia	Copperbelt	Combined	Pinus merkussi	Chati	12°50' S, 27°47' E	44	37	21
Zambia	Copperbelt	Combined	Pinus merkussi	Chati	12°50' S, 27°47' E	44	27	24
Zambia	Copperbelt	Combined	Pinus merkussi	Chati	12°50' S, 27°47' E	44	40	20
Zambia	Copperbelt	Combined	Pinus merkussi	Chati	12°50' S, 27°47' E	44	48	22
Zambia	Copperbelt	Combined	Pinus merkussi	Chati	12°50' S, 27°47' E	44	41	25
Zambia	Copperbelt	Combined	Pinus merkussi	Lamba	13°00' S, 27°48’ E	31	25	20
Zambia	Copperbelt	Combined	Pinus merkussi	Lamba	13°00' S, 27°48’ E	31	25	20
Zambia	Copperbelt	Combined	Pinus merkussi	Lamba	13°00' S, 27°48’ E	31	32	24
Zambia	Copperbelt	Combined	Pinus merkussi	Lamba	13°00' S, 27°48’ E	31	27	21
Zambia	Copperbelt	Combined	Pinus merkussi	Lamba	13°00' S, 27°48’ E	31	26	20
Zambia	Copperbelt	Combined	Pinus merkussi	Lamba	13°00' S, 27°48’ E	31	27	20
Zambia	Copperbelt	Combined	Pinus merkussi	Lamba	13°00' S, 27°48’ E	31	9	11
Zambia	Copperbelt	Combined	Pinus merkussi	Lamba	13°00' S, 27°48’ E	31	24	19
Zambia	Copperbelt	Combined	Pinus merkussi	Lamba	13°00' S, 27°48’ E	31	26	20
Zambia	Copperbelt	Combined	Pinus merkussi	Lamba	13°00' S, 27°48’ E	31	30	22
Zambia	Copperbelt	Combined	Pinus merkussi	Lamba	13°00' S, 27°48’ E	31	28	21
Zambia	Copperbelt	Combined	Pinus merkussi	Lamba	13°00' S, 27°48’ E	31	19	16
Zambia	Copperbelt	Combined	Pinus merkussi	Lamba	13°00' S, 27°48’ E	31	29	16
Zambia	Copperbelt	Combined	Pinus merkussi	Lamba	13°00' S, 27°48’ E	31	23	17
Zambia	Copperbelt	Combined	Pinus merkussi	Lamba	13°00' S, 27°48’ E	31	17	12
Zambia	Copperbelt	Combined	Pinus merkussi	Lamba	13°00' S, 27°48’ E	31	31	20
Zambia	Copperbelt	Combined	Pinus merkussi	Lamba	13°00' S, 27°48’ E	31	11	8
Zambia	Copperbelt	Combined	Pinus merkussi	Lamba	13°00' S, 27°48’ E	31	22	18
Zambia	Copperbelt	Combined	Pinus merkussi	Lamba	13°00' S, 27°48’ E	31	25	16
Zambia	Copperbelt	Combined	Pinus merkussi	Lamba	13°00' S, 27°48’ E	31	17	12
Zambia	Copperbelt	Combined	Pinus merkussi	Lamba	13°00' S, 27°48’ E	31	16	12
Zambia	Copperbelt	Combined	Pinus merkussi	Lamba	13°00' S, 27°48’ E	31	21	18
Zambia	Copperbelt	Combined	Pinus merkussi	Lamba	13°00' S, 27°48’ E	31	21	17
Zambia	Copperbelt	Combined	Pinus merkussi	Lamba	13°00' S, 27°48’ E	31	27	18
Zambia	Copperbelt	Combined	Pinus merkussi	Lamba	13°00' S, 27°48’ E	31	15	12
Zambia	Copperbelt	Combined	Pinus merkussi	Lamba	13°00' S, 27°48’ E	31	19	15
Zambia	Copperbelt	Combined	Pinus merkussi	Lamba	13°00' S, 27°48’ E	31	22	16
Zambia	Copperbelt	Combined	Pinus merkussi	Lamba	13°00' S, 27°48’ E	31	26	18
Zambia	Copperbelt	Combined	Pinus merkussi	Lamba	13°00' S, 27°48’ E	31	26	18
Zambia	Copperbelt	Combined	Pinus merkussi	Lamba	13°00' S, 27°48’ E	31	23	17
Zambia	Copperbelt	Combined	Pinus merkussi	Lamba	13°00' S, 27°48’ E	31	16	12
Zambia	Copperbelt	Combined	Pinus merkussi	Lamba	13°00' S, 27°48’ E	31	29	20
Zambia	Copperbelt	Combined	Pinus merkussi	Lamba	13°00' S, 27°48’ E	31	20	20
Zambia	Copperbelt	Combined	Pinus merkussi	Lamba	13°00' S, 27°48’ E	31	19	16
Zambia	Copperbelt	Combined	Pinus merkussi	Lamba	13°00' S, 27°48’ E	31	18	18
Zambia	Copperbelt	Combined	Pinus merkussi	Lamba	13°00' S, 27°48’ E	31	25	18
Zambia	Copperbelt	Combined	Pinus merkussi	Lamba	13°00' S, 27°48’ E	31	27	18
Zambia	Copperbelt	Combined	Pinus merkussi	Lamba	13°00' S, 27°48’ E	31	16	12
Zambia	Copperbelt	Combined	Pinus merkussi	Lamba	13°00' S, 27°48’ E	31	19	15
Zambia	Copperbelt	Combined	Pinus merkussi	Lamba	13°00' S, 27°48’ E	31	18	12
Zambia	Copperbelt	Combined	Pinus merkussi	Lamba	13°00' S, 27°48’ E	31	28	18
Zambia	Copperbelt	Combined	Pinus merkussi	Lamba	13°00' S, 27°48’ E	31	19	16
Zambia	Copperbelt	Combined	Pinus merkussi	Lamba	13°00' S, 27°48’ E	31	22	12
Zambia	Copperbelt	Combined	Pinus merkussi	Lamba	13°00' S, 27°48’ E	31	24	18
Zambia	Copperbelt	Combined	Pinus merkussi	Lamba	13°00' S, 27°48’ E	31	16	12
Zambia	Copperbelt	Combined	Pinus merkussi	Lamba	13°00' S, 27°48’ E	31	34	24
Zambia	Copperbelt	Combined	Pinus merkussi	Lamba	13°00' S, 27°48’ E	31	17	16
Zambia	Copperbelt	Combined	Pinus merkussi	Lamba	13°00' S, 27°48’ E	31	18	16
Zambia	Copperbelt	Combined	Pinus merkussi	Lamba	13°00' S, 27°48’ E	31	14	12
Zambia	Copperbelt	Combined	Pinus merkussi	Lamba	13°00' S, 27°48’ E	31	15	12
Zambia	Copperbelt	Combined	Pinus merkussi	Lamba	13°00' S, 27°48’ E	31	17	16
Zambia	Copperbelt	Combined	Pinus merkussi	Lamba	13°00' S, 27°48’ E	31	31	20
Zambia	Copperbelt	Combined	Pinus merkussi	Lamba	13°00' S, 27°48’ E	31	26	18
Zambia	Copperbelt	Combined	Pinus merkussi	Lamba	13°00' S, 27°48’ E	31	20	15
Zambia	Copperbelt	Combined	Pinus merkussi	Lamba	13°00' S, 27°48’ E	31	21	15
Zambia	Copperbelt	Combined	Pinus merkussi	Lamba	13°00' S, 27°48’ E	31	26	16
Zambia	Copperbelt	Combined	Pinus merkussi	Lamba	13°00' S, 27°48’ E	31	33	18
Zambia	Copperbelt	Combined	Pinus merkussi	Lamba	13°00' S, 27°48’ E	31	33	18
Zambia	Copperbelt	Combined	Pinus merkussi	Lamba	13°00' S, 27°48’ E	31	13	10
Zambia	Copperbelt	Combined	Pinus merkussi	Lamba	13°00' S, 27°48’ E	31	25	16
Zambia	Copperbelt	Combined	Pinus merkussi	Lamba	13°00' S, 27°48’ E	31	9	8
Zambia	Copperbelt	Combined	Pinus merkussi	Lamba	13°00' S, 27°48’ E	31	26	18
Zambia	Copperbelt	Combined	Pinus merkussi	Lamba	13°00' S, 27°48’ E	31	17	12
Zambia	Copperbelt	Combined	Pinus merkussi	Lamba	13°00' S, 27°48’ E	31	22	16
Zambia	Copperbelt	Combined	Pinus merkussi	Lamba	13°00' S, 27°48’ E	31	28	18
Zambia	Copperbelt	Combined	Pinus merkussi	Lamba	13°00' S, 27°48’ E	31	18	12
Zambia	Copperbelt	Combined	Pinus merkussi	Lamba	13°00' S, 27°48’ E	31	16	21
Zambia	Copperbelt	Combined	Pinus merkussi	Lamba	13°00' S, 27°48’ E	31	29	18
Zambia	Copperbelt	Combined	Pinus merkussi	Lamba	13°00' S, 27°48’ E	31	28	17
Zambia	Copperbelt	Combined	Pinus merkussi	Lamba	13°00' S, 27°48’ E	31	24	18
Zambia	Copperbelt	Combined	Pinus merkussi	Lamba	13°00' S, 27°48’ E	31	20	15
Zambia	Copperbelt	Combined	Pinus merkussi	Lamba	13°00' S, 27°48’ E	31	24	18
Zambia	Copperbelt	Combined	Pinus merkussi	Lamba	13°00' S, 27°48’ E	31	26	19
Zambia	Copperbelt	Combined	Pinus merkussi	Lamba	13°00' S, 27°48’ E	31	16	12
Zambia	Copperbelt	Combined	Pinus merkussi	Lamba	13°00' S, 27°48’ E	31	17	10
Zambia	Copperbelt	Combined	Pinus merkussi	Lamba	13°00' S, 27°48’ E	31	22	18
Zambia	Copperbelt	Combined	Pinus merkussi	Lamba	13°00' S, 27°48’ E	31	24	18
Zambia	Copperbelt	Combined	Pinus merkussi	Lamba	13°00' S, 27°48’ E	31	19	12
Zambia	Copperbelt	Combined	Pinus merkussi	Lamba	13°00' S, 27°48’ E	31	29	20
Zambia	Copperbelt	Combined	Pinus merkussi	Lamba	13°00' S, 27°48’ E	31	27	21
Zambia	Copperbelt	Combined	Pinus merkussi	Lamba	13°00' S, 27°48’ E	31	18	12
Zambia	Copperbelt	Combined	Pinus merkussi	Lamba	13°00' S, 27°48’ E	31	24	18
Zambia	Copperbelt	Combined	Pinus merkussi	Lamba	13°00' S, 27°48’ E	31	16	10
Zambia	Copperbelt	Combined	Pinus merkussi	Lamba	13°00' S, 27°48’ E	31	31	20
Zambia	Copperbelt	Combined	Pinus merkussi	Lamba	13°00' S, 27°48’ E	31	36	21
Zambia	Copperbelt	Combined	Pinus merkussi	Lamba	13°00' S, 27°48’ E	31	18	9
Zambia	Copperbelt	Combined	Pinus merkussi	Lamba	13°00' S, 27°48’ E	31	16	10
Zambia	Copperbelt	Combined	Pinus merkussi	Lamba	13°00' S, 27°48’ E	31	29	20
Zambia	Copperbelt	Combined	Pinus merkussi	Lamba	13°00' S, 27°48’ E	31	29	19
Zambia	Copperbelt	Combined	Pinus merkussi	Lamba	13°00' S, 27°48’ E	31	27	18
Zambia	Copperbelt	Combined	Pinus merkussi	Lamba	13°00' S, 27°48’ E	31	20	16
Zambia	Copperbelt	Combined	Pinus merkussi	Lamba	13°00' S, 27°48’ E	31	24	19
Zambia	Copperbelt	Combined	Pinus merkussi	Lamba	13°00' S, 27°48’ E	31	22	18
Zambia	Copperbelt	Combined	Pinus merkussi	Lamba	13°00' S, 27°48’ E	31	20	17
Zambia	Copperbelt	Combined	Pinus merkussi	Lamba	13°00' S, 27°48’ E	31	19	16
Zambia	Copperbelt	Combined	Pinus merkussi	Lamba	13°00' S, 27°48’ E	31	14	8
Zambia	Copperbelt	Combined	Pinus merkussi	Lamba	13°00' S, 27°48’ E	31	17	12
Zambia	Copperbelt	Combined	Pinus merkussi	Lamba	13°00' S, 27°48’ E	31	18	16
Zambia	Copperbelt	Combined	Pinus merkussi	Lamba	13°00' S, 27°48’ E	31	20	18
Zambia	Copperbelt	Combined	Pinus merkussi	Lamba	13°00' S, 27°48’ E	31	12	8
Zambia	Copperbelt	Combined	Pinus merkussi	Lamba	13°00' S, 27°48’ E	31	20	17
Zambia	Copperbelt	Combined	Pinus merkussi	Lamba	13°00' S, 27°48’ E	31	28	10
Zambia	Copperbelt	Combined	Pinus merkussi	Lamba	13°00' S, 27°48’ E	31	28	12
Zambia	Copperbelt	Combined	Pinus merkussi	Lamba	13°00' S, 27°48’ E	31	17	12
Zambia	Copperbelt	Combined	Pinus merkussi	Lamba	13°00' S, 27°48’ E	31	27	16
Zambia	Copperbelt	Combined	Pinus merkussi	Lamba	13°00' S, 27°48’ E	31	32	20
Zambia	Copperbelt	Combined	Pinus merkussi	Lamba	13°00' S, 27°48’ E	31	21	17
Zambia	Copperbelt	Combined	Pinus merkussi	Lamba	13°00' S, 27°48’ E	31	22	18
Zambia	Copperbelt	Combined	Pinus merkussi	Lamba	13°00' S, 27°48’ E	31	20	15
Zambia	Copperbelt	Combined	Pinus merkussi	Lamba	13°00' S, 27°48’ E	31	20	15
Zambia	Copperbelt	Combined	Pinus merkussi	Lamba	13°00' S, 27°48’ E	31	26	18
Zambia	Copperbelt	Combined	Pinus merkussi	Lamba	13°00' S, 27°48’ E	31	23	10
Zambia	Copperbelt	Combined	Pinus merkussi	Lamba	13°00' S, 27°48’ E	31	24	18
Zambia	Copperbelt	Combined	Pinus merkussi	Lamba	13°00' S, 27°48’ E	31	27	16
Zambia	Copperbelt	Combined	Pinus merkussi	Lamba	13°00' S, 27°48’ E	31	20	16
Zambia	Copperbelt	Combined	Pinus merkussi	Lamba	13°00' S, 27°48’ E	31	28	18
Zambia	Copperbelt	Combined	Pinus merkussi	Lamba	13°00' S, 27°48’ E	31	27	20
Zambia	Copperbelt	Combined	Pinus merkussi	Lamba	13°00' S, 27°48’ E	31	27	20
Zambia	Copperbelt	Combined	Pinus merkussi	Lamba	13°00' S, 27°48’ E	31	27	20
Zambia	Copperbelt	Combined	Pinus merkussi	Lamba	13°00' S, 27°48’ E	31	31	20
Zambia	Copperbelt	Combined	Pinus merkussi	Lamba	13°00' S, 27°48’ E	31	23	19
Zambia	Copperbelt	Combined	Pinus merkussi	Lamba	13°00' S, 27°48’ E	31	20	18
Zambia	Copperbelt	Combined	Pinus merkussi	Lamba	13°00' S, 27°48’ E	31	15	8
Zambia	Copperbelt	Combined	Pinus merkussi	Lamba	13°00' S, 27°48’ E	31	23	15
Zambia	Copperbelt	Combined	Pinus merkussi	Lamba	13°00' S, 27°48’ E	31	25	18
Zambia	Copperbelt	Combined	Pinus merkussi	Lamba	13°00' S, 27°48’ E	31	25	19
Zambia	Copperbelt	Combined	Pinus merkussi	Lamba	13°00' S, 27°48’ E	31	17	12
Zambia	Copperbelt	Combined	Pinus merkussi	Lamba	13°00' S, 27°48’ E	31	29	15
Zambia	Copperbelt	Combined	Pinus merkussi	Lamba	13°00' S, 27°48’ E	31	33	20
Zambia	Copperbelt	Combined	Pinus merkussi	Lamba	13°00' S, 27°48’ E	31	37	21
Zambia	Copperbelt	Combined	Pinus merkussi	Lamba	13°00' S, 27°48’ E	31	34	20
Zambia	Copperbelt	Combined	Pinus merkussi	Lamba	13°00' S, 27°48’ E	29	27	18
Zambia	Copperbelt	Combined	Pinus merkussi	Lamba	13°00' S, 27°48’ E	29	30	22
Zambia	Copperbelt	Combined	Pinus merkussi	Lamba	13°00' S, 27°48’ E	29	22	20
Zambia	Copperbelt	Combined	Pinus merkussi	Lamba	13°00' S, 27°48’ E	29	18	12
Zambia	Copperbelt	Combined	Pinus merkussi	Lamba	13°00' S, 27°48’ E	29	25	18
Zambia	Copperbelt	Combined	Pinus merkussi	Lamba	13°00' S, 27°48’ E	29	32	21
Zambia	Copperbelt	Combined	Pinus merkussi	Lamba	13°00' S, 27°48’ E	29	21	18
Zambia	Copperbelt	Combined	Pinus merkussi	Lamba	13°00' S, 27°48’ E	29	30	22
Zambia	Copperbelt	Combined	Pinus merkussi	Lamba	13°00' S, 27°48’ E	29	32	22
Zambia	Copperbelt	Combined	Pinus merkussi	Lamba	13°00' S, 27°48’ E	29	41	24
Zambia	Copperbelt	Combined	Pinus merkussi	Lamba	13°00' S, 27°48’ E	29	22	24
Zambia	Copperbelt	Combined	Pinus merkussi	Lamba	13°00' S, 27°48’ E	29	28	22
Zambia	Copperbelt	Combined	Pinus merkussi	Lamba	13°00' S, 27°48’ E	29	36	22
Zambia	Copperbelt	Combined	Pinus merkussi	Lamba	13°00' S, 27°48’ E	29	22	20
Zambia	Copperbelt	Combined	Pinus merkussi	Lamba	13°00' S, 27°48’ E	29	28	21
Zambia	Copperbelt	Combined	Pinus merkussi	Lamba	13°00' S, 27°48’ E	29	30	23
Zambia	Copperbelt	Combined	Pinus merkussi	Lamba	13°00' S, 27°48’ E	29	31	23
Zambia	Copperbelt	Combined	Pinus merkussi	Lamba	13°00' S, 27°48’ E	29	25	20
Zambia	Copperbelt	Combined	Pinus merkussi	Lamba	13°00' S, 27°48’ E	29	22	18
Zambia	Copperbelt	Combined	Pinus merkussi	Lamba	13°00' S, 27°48’ E	29	27	21
Zambia	Copperbelt	Combined	Pinus merkussi	Lamba	13°00' S, 27°48’ E	29	20	17
Zambia	Copperbelt	Combined	Pinus merkussi	Lamba	13°00' S, 27°48’ E	29	29	21
Zambia	Copperbelt	Combined	Pinus merkussi	Lamba	13°00' S, 27°48’ E	29	23	18
Zambia	Copperbelt	Combined	Pinus merkussi	Lamba	13°00' S, 27°48’ E	29	32	22
Zambia	Copperbelt	Combined	Pinus merkussi	Lamba	13°00' S, 27°48’ E	29	31	20
Zambia	Copperbelt	Combined	Pinus merkussi	Lamba	13°00' S, 27°48’ E	29	23	20
Zambia	Copperbelt	Combined	Pinus merkussi	Lamba	13°00' S, 27°48’ E	29	29	18
Zambia	Copperbelt	Combined	Pinus merkussi	Lamba	13°00' S, 27°48’ E	29	26	20
Zambia	Copperbelt	Combined	Pinus merkussi	Lamba	13°00' S, 27°48’ E	29	25	18
Zambia	Copperbelt	Combined	Pinus merkussi	Lamba	13°00' S, 27°48’ E	29	30	21
Zambia	Copperbelt	Combined	Pinus merkussi	Lamba	13°00' S, 27°48’ E	29	28	12
Zambia	Copperbelt	Combined	Pinus merkussi	Lamba	13°00' S, 27°48’ E	29	27	18
Zambia	Copperbelt	Combined	Pinus merkussi	Lamba	13°00' S, 27°48’ E	29	18	18
Zambia	Copperbelt	Combined	Pinus merkussi	Lamba	13°00' S, 27°48’ E	29	17	12
Zambia	Copperbelt	Combined	Pinus merkussi	Lamba	13°00' S, 27°48’ E	29	30	20
Zambia	Copperbelt	Combined	Pinus merkussi	Lamba	13°00' S, 27°48’ E	29	33	21
Zambia	Copperbelt	Combined	Pinus merkussi	Lamba	13°00' S, 27°48’ E	29	25	20
Zambia	Copperbelt	Combined	Pinus merkussi	Lamba	13°00' S, 27°48’ E	29	22	19
Zambia	Copperbelt	Combined	Pinus merkussi	Lamba	13°00' S, 27°48’ E	29	28	21
Zambia	Copperbelt	Combined	Pinus merkussi	Lamba	13°00' S, 27°48’ E	29	34	20
Zambia	Copperbelt	Combined	Pinus merkussi	Lamba	13°00' S, 27°48’ E	29	35	20
Zambia	Copperbelt	Combined	Pinus merkussi	Lamba	13°00' S, 27°48’ E	29	19	18
Zambia	Copperbelt	Combined	Pinus merkussi	Lamba	13°00' S, 27°48’ E	29	28	23
Zambia	Copperbelt	Combined	Pinus merkussi	Lamba	13°00' S, 27°48’ E	29	30	24
Zambia	Copperbelt	Combined	Pinus merkussi	Lamba	13°00' S, 27°48’ E	29	20	19
Zambia	Copperbelt	Combined	Pinus merkussi	Lamba	13°00' S, 27°48’ E	29	32	23
Zambia	Copperbelt	Combined	Pinus merkussi	Lamba	13°00' S, 27°48’ E	29	27	22
Zambia	Copperbelt	Combined	Pinus merkussi	Lamba	13°00' S, 27°48’ E	29	29	20
Zambia	Copperbelt	Combined	Pinus merkussi	Lamba	13°00' S, 27°48’ E	29	27	20
Zambia	Copperbelt	Combined	Pinus merkussi	Lamba	13°00' S, 27°48’ E	29	26	20
Zambia	Copperbelt	Combined	Pinus merkussi	Lamba	13°00' S, 27°48’ E	29	28	21
Zambia	Copperbelt	Combined	Pinus merkussi	Lamba	13°00' S, 27°48’ E	29	28	21
Zambia	Copperbelt	Combined	Pinus merkussi	Lamba	13°00' S, 27°48’ E	29	36	23
Zambia	Copperbelt	Combined	Pinus merkussi	Lamba	13°00' S, 27°48’ E	29	11	10
Zambia	Copperbelt	Combined	Pinus merkussi	Lamba	13°00' S, 27°48’ E	29	13	12
Zambia	Copperbelt	Combined	Pinus merkussi	Lamba	13°00' S, 27°48’ E	29	24	18
Zambia	Copperbelt	Combined	Pinus merkussi	Lamba	13°00' S, 27°48’ E	29	21	18
Zambia	Copperbelt	Combined	Pinus merkussi	Lamba	13°00' S, 27°48’ E	29	19	16
Zambia	Copperbelt	Combined	Pinus merkussi	Lamba	13°00' S, 27°48’ E	29	22	17
Zambia	Copperbelt	Combined	Pinus merkussi	Lamba	13°00' S, 27°48’ E	29	30	20
Zambia	Copperbelt	Combined	Pinus merkussi	Lamba	13°00' S, 27°48’ E	29	21	19
Zambia	Copperbelt	Combined	Pinus merkussi	Lamba	13°00' S, 27°48’ E	29	10	10
Zambia	Copperbelt	Combined	Pinus merkussi	Lamba	13°00' S, 27°48’ E	29	23	18
Zambia	Copperbelt	Combined	Pinus merkussi	Lamba	13°00' S, 27°48’ E	29	15	14
Zambia	Copperbelt	Combined	Pinus merkussi	Lamba	13°00' S, 27°48’ E	29	18	16
Zambia	Copperbelt	Combined	Pinus merkussi	Lamba	13°00' S, 27°48’ E	29	22	18
Zambia	Copperbelt	Combined	Pinus merkussi	Lamba	13°00' S, 27°48’ E	29	25	20
Zambia	Copperbelt	Combined	Pinus merkussi	Lamba	13°00' S, 27°48’ E	29	19	17
Zambia	Copperbelt	Combined	Pinus merkussi	Lamba	13°00' S, 27°48’ E	29	24	20
Zambia	Copperbelt	Combined	Pinus merkussi	Lamba	13°00' S, 27°48’ E	29	18	15
Zambia	Copperbelt	Combined	Pinus merkussi	Lamba	13°00' S, 27°48’ E	29	22	18
Zambia	Copperbelt	Combined	Pinus merkussi	Lamba	13°00' S, 27°48’ E	29	16	12
Zambia	Copperbelt	Combined	Pinus merkussi	Lamba	13°00' S, 27°48’ E	29	27	22
Zambia	Copperbelt	Combined	Pinus merkussi	Lamba	13°00' S, 27°48’ E	29	15	17
Zambia	Copperbelt	Combined	Pinus merkussi	Lamba	13°00' S, 27°48’ E	29	26	20
Zambia	Copperbelt	Combined	Pinus merkussi	Lamba	13°00' S, 27°48’ E	29	26	15
Zambia	Copperbelt	Combined	Pinus merkussi	Lamba	13°00' S, 27°48’ E	29	12	8
Zambia	Copperbelt	Combined	Pinus merkussi	Lamba	13°00' S, 27°48’ E	29	17	9
Zambia	Copperbelt	Combined	Pinus merkussi	Lamba	13°00' S, 27°48’ E	29	27	23
Zambia	Copperbelt	Combined	Pinus merkussi	Lamba	13°00' S, 27°48’ E	29	18	12
Zambia	Copperbelt	Combined	Pinus merkussi	Lamba	13°00' S, 27°48’ E	29	19	12
Zambia	Copperbelt	Combined	Pinus merkussi	Lamba	13°00' S, 27°48’ E	29	28	24
Zambia	Copperbelt	Combined	Pinus merkussi	Lamba	13°00' S, 27°48’ E	29	24	19
Zambia	Copperbelt	Combined	Pinus merkussi	Lamba	13°00' S, 27°48’ E	29	20	18
Zambia	Copperbelt	Combined	Pinus merkussi	Lamba	13°00' S, 27°48’ E	28	25	19
Zambia	Copperbelt	Combined	Pinus merkussi	Lamba	13°00' S, 27°48’ E	28	26	23
Zambia	Copperbelt	Combined	Pinus merkussi	Lamba	13°00' S, 27°48’ E	28	30	22
Zambia	Copperbelt	Combined	Pinus merkussi	Lamba	13°00' S, 27°48’ E	28	21	19
Zambia	Copperbelt	Combined	Pinus merkussi	Lamba	13°00' S, 27°48’ E	28	29	23
Zambia	Copperbelt	Combined	Pinus merkussi	Lamba	13°00' S, 27°48’ E	28	21	20
Zambia	Copperbelt	Combined	Pinus merkussi	Lamba	13°00' S, 27°48’ E	28	20	19
Zambia	Copperbelt	Combined	Pinus merkussi	Lamba	13°00' S, 27°48’ E	28	24	19
Zambia	Copperbelt	Combined	Pinus merkussi	Lamba	13°00' S, 27°48’ E	28	17	18
Zambia	Copperbelt	Combined	Pinus merkussi	Lamba	13°00' S, 27°48’ E	28	32	21
Zambia	Copperbelt	Combined	Pinus merkussi	Lamba	13°00' S, 27°48’ E	28	24	21
Zambia	Copperbelt	Combined	Pinus merkussi	Lamba	13°00' S, 27°48’ E	28	33	22
Zambia	Copperbelt	Combined	Pinus merkussi	Lamba	13°00' S, 27°48’ E	28	34	24
Zambia	Copperbelt	Combined	Pinus merkussi	Lamba	13°00' S, 27°48’ E	28	26	20
Zambia	Copperbelt	Combined	Pinus merkussi	Lamba	13°00' S, 27°48’ E	28	20	18
Zambia	Copperbelt	Combined	Pinus merkussi	Lamba	13°00' S, 27°48’ E	28	24	21
Zambia	Copperbelt	Combined	Pinus merkussi	Lamba	13°00' S, 27°48’ E	28	28	24
Zambia	Copperbelt	Combined	Pinus merkussi	Lamba	13°00' S, 27°48’ E	28	15	14
Zambia	Copperbelt	Combined	Pinus merkussi	Lamba	13°00' S, 27°48’ E	28	29	22
Zambia	Copperbelt	Combined	Pinus merkussi	Lamba	13°00' S, 27°48’ E	28	23	21
Zambia	Copperbelt	Combined	Pinus merkussi	Lamba	13°00' S, 27°48’ E	28	24	22
Zambia	Copperbelt	Combined	Pinus merkussi	Lamba	13°00' S, 27°48’ E	28	22	21
Zambia	Copperbelt	Combined	Pinus merkussi	Lamba	13°00' S, 27°48’ E	28	19	19
Zambia	Copperbelt	Combined	Pinus merkussi	Lamba	13°00' S, 27°48’ E	28	15	14
Zambia	Copperbelt	Combined	Pinus merkussi	Lamba	13°00' S, 27°48’ E	28	22	21
Zambia	Copperbelt	Combined	Pinus merkussi	Lamba	13°00' S, 27°48’ E	28	12	17
Zambia	Copperbelt	Combined	Pinus merkussi	Lamba	13°00' S, 27°48’ E	28	26	23
Zambia	Copperbelt	Combined	Pinus merkussi	Lamba	13°00' S, 27°48’ E	28	21	20
Zambia	Copperbelt	Combined	Pinus merkussi	Lamba	13°00' S, 27°48’ E	28	13	12
Zambia	Copperbelt	Combined	Pinus merkussi	Lamba	13°00' S, 27°48’ E	28	27	23
Zambia	Copperbelt	Combined	Pinus merkussi	Lamba	13°00' S, 27°48’ E	28	19	22
Zambia	Copperbelt	Combined	Pinus merkussi	Lamba	13°00' S, 27°48’ E	28	22	21
Zambia	Copperbelt	Combined	Pinus merkussi	Lamba	13°00' S, 27°48’ E	28	28	23
Zambia	Copperbelt	Combined	Pinus merkussi	Lamba	13°00' S, 27°48’ E	28	30	24
Zambia	Copperbelt	Combined	Pinus merkussi	Lamba	13°00' S, 27°48’ E	28	24	19
Zambia	Copperbelt	Combined	Pinus merkussi	Lamba	13°00' S, 27°48’ E	28	24	21
Zambia	Copperbelt	Combined	Pinus merkussi	Lamba	13°00' S, 27°48’ E	28	28	24
Zambia	Copperbelt	Combined	Pinus merkussi	Lamba	13°00' S, 27°48’ E	28	16	20
Zambia	Copperbelt	Combined	Pinus merkussi	Lamba	13°00' S, 27°48’ E	28	31	25
Zambia	Copperbelt	Combined	Pinus merkussi	Lamba	13°00' S, 27°48’ E	28	19	19
Zambia	Copperbelt	Combined	Pinus merkussi	Lamba	13°00' S, 27°48’ E	28	13	18
Zambia	Copperbelt	Combined	Pinus merkussi	Lamba	13°00' S, 27°48’ E	28	21	22
Zambia	Copperbelt	Combined	Pinus merkussi	Lamba	13°00' S, 27°48’ E	28	9	17
Zambia	Copperbelt	Combined	Pinus merkussi	Lamba	13°00' S, 27°48’ E	28	18	21
Zambia	Copperbelt	Combined	Pinus merkussi	Lamba	13°00' S, 27°48’ E	28	18	20
Zambia	Copperbelt	Combined	Pinus merkussi	Lamba	13°00' S, 27°48’ E	28	21	21
Zambia	Copperbelt	Combined	Pinus merkussi	Lamba	13°00' S, 27°48’ E	28	33	25
Zambia	Copperbelt	Combined	Pinus merkussi	Lamba	13°00' S, 27°48’ E	28	31	25
Zambia	Copperbelt	Combined	Pinus merkussi	Lamba	13°00' S, 27°48’ E	28	33	24
Zambia	Copperbelt	Combined	Pinus merkussi	Lamba	13°00' S, 27°48’ E	28	29	26
Zambia	Copperbelt	Combined	Pinus merkussi	Lamba	13°00' S, 27°48’ E	28	25	23
Zambia	Copperbelt	Combined	Pinus merkussi	Lamba	13°00' S, 27°48’ E	28	30	22
Zambia	Copperbelt	Combined	Pinus merkussi	Lamba	13°00' S, 27°48’ E	28	33	24
Zambia	Copperbelt	Combined	Pinus merkussi	Lamba	13°00' S, 27°48’ E	28	31	25
Zambia	Copperbelt	Combined	Pinus merkussi	Lamba	13°00' S, 27°48’ E	28	29	27
Zambia	Copperbelt	Combined	Pinus merkussi	Lamba	13°00' S, 27°48’ E	28	25	22
Zambia	Copperbelt	Combined	Pinus merkussi	Lamba	13°00' S, 27°48’ E	28	25	22
Zambia	Copperbelt	Combined	Pinus merkussi	Lamba	13°00' S, 27°48’ E	28	28	24
Zambia	Copperbelt	Combined	Pinus merkussi	Lamba	13°00' S, 27°48’ E	28	26	23
Zambia	Copperbelt	Combined	Pinus merkussi	Lamba	13°00' S, 27°48’ E	28	30	24
Zambia	Copperbelt	Combined	Pinus merkussi	Lamba	13°00' S, 27°48’ E	28	20	24
Zambia	Copperbelt	Combined	Pinus merkussi	Lamba	13°00' S, 27°48’ E	28	32	20
Zambia	Copperbelt	Combined	Pinus merkussi	Lamba	13°00' S, 27°48’ E	28	24	23
Zambia	Copperbelt	Combined	Pinus merkussi	Lamba	13°00' S, 27°48’ E	28	32	24
Zambia	Copperbelt	Combined	Pinus merkussi	Lamba	13°00' S, 27°48’ E	28	26	26
Zambia	Copperbelt	Combined	Pinus merkussi	Lamba	13°00' S, 27°48’ E	28	26	22
Zambia	Copperbelt	Combined	Pinus merkussi	Lamba	13°00' S, 27°48’ E	28	24	23
Zambia	Copperbelt	Combined	Pinus merkussi	Lamba	13°00' S, 27°48’ E	28	30	25
Zambia	Copperbelt	Combined	Pinus merkussi	Lamba	13°00' S, 27°48’ E	28	15	25
Zambia	Copperbelt	Combined	Pinus merkussi	Lamba	13°00' S, 27°48’ E	28	26	21
Zambia	Copperbelt	Combined	Pinus merkussi	Lamba	13°00' S, 27°48’ E	28	16	12
Zambia	Copperbelt	Combined	Pinus merkussi	Lamba	13°00' S, 27°48’ E	28	14	12
Zambia	Copperbelt	Combined	Pinus merkussi	Lamba	13°00' S, 27°48’ E	28	18	14
Zambia	Copperbelt	Combined	Pinus merkussi	Lamba	13°00' S, 27°48’ E	28	9	12
Zambia	Copperbelt	Combined	Pinus merkussi	Lamba	13°00' S, 27°48’ E	28	13	12
Zambia	Copperbelt	Combined	Pinus merkussi	Lamba	13°00' S, 27°48’ E	28	16	14
Zambia	Copperbelt	Combined	Pinus merkussi	Lamba	13°00' S, 27°48’ E	28	19	16
Zambia	Copperbelt	Combined	Pinus merkussi	Lamba	13°00' S, 27°48’ E	28	15	14
Zambia	Copperbelt	Combined	Pinus merkussi	Lamba	13°00' S, 27°48’ E	28	20	21
Zambia	Copperbelt	Combined	Pinus merkussi	Lamba	13°00' S, 27°48’ E	28	11	10
Zambia	Copperbelt	Combined	Pinus merkussi	Lamba	13°00' S, 27°48’ E	28	8	12
Zambia	Copperbelt	Combined	Pinus merkussi	Lamba	13°00' S, 27°48’ E	28	19	18
Zambia	Copperbelt	Combined	Pinus merkussi	Lamba	13°00' S, 27°48’ E	28	21	22
Zambia	Copperbelt	Combined	Pinus merkussi	Lamba	13°00' S, 27°48’ E	28	27	23
Zambia	Copperbelt	Combined	Pinus merkussi	Lamba	13°00' S, 27°48’ E	28	12	16
Zambia	Copperbelt	Combined	Pinus merkussi	Lamba	13°00' S, 27°48’ E	28	19	22
Zambia	Copperbelt	Combined	Pinus merkussi	Lamba	13°00' S, 27°48’ E	28	25	24
Zambia	Copperbelt	Combined	Pinus merkussi	Lamba	13°00' S, 27°48’ E	28	14	16
Zambia	Copperbelt	Combined	Pinus merkussi	Lamba	13°00' S, 27°48’ E	28	13	14
Zambia	Copperbelt	Combined	Pinus merkussi	Lamba	13°00' S, 27°48’ E	28	20	23
Zambia	Copperbelt	Combined	Pinus merkussi	Lamba	13°00' S, 27°48’ E	28	19	18
Zambia	Copperbelt	Combined	Pinus merkussi	Lamba	13°00' S, 27°48’ E	28	17	16
Zambia	Copperbelt	Combined	Pinus merkussi	Lamba	13°00' S, 27°48’ E	28	18	21
Zambia	Copperbelt	Combined	Pinus merkussi	Lamba	13°00' S, 27°48’ E	28	18	20
Zambia	Copperbelt	Combined	Pinus merkussi	Lamba	13°00' S, 27°48’ E	28	23	22
Zambia	Copperbelt	Combined	Pinus merkussi	Lamba	13°00' S, 27°48’ E	28	12	14
Zambia	Copperbelt	Combined	Pinus merkussi	Lamba	13°00' S, 27°48’ E	28	13	12
Zambia	Copperbelt	Combined	Pinus merkussi	Lamba	13°00' S, 27°48’ E	28	13	14
Zambia	Copperbelt	Combined	Pinus merkussi	Lamba	13°00' S, 27°48’ E	28	25	23
Zambia	Copperbelt	Combined	Pinus merkussi	Lamba	13°00' S, 27°48’ E	28	10	12
Zambia	Copperbelt	Combined	Pinus merkussi	Lamba	13°00' S, 27°48’ E	28	14	12
Zambia	Copperbelt	Combined	Pinus merkussi	Lamba	13°00' S, 27°48’ E	28	11	12
Zambia	Copperbelt	Combined	Pinus merkussi	Lamba	13°00' S, 27°48’ E	28	15	19
Zambia	Copperbelt	Combined	Pinus merkussi	Lamba	13°00' S, 27°48’ E	28	21	23
Zambia	Copperbelt	Combined	Pinus merkussi	Lamba	13°00' S, 27°48’ E	28	10	14
Zambia	Copperbelt	Combined	Pinus merkussi	Lamba	13°00' S, 27°48’ E	28	8	12
Zambia	Copperbelt	Combined	Pinus merkussi	Lamba	13°00' S, 27°48’ E	28	9	10
Zambia	Copperbelt	Combined	Pinus merkussi	Lamba	13°00' S, 27°48’ E	28	7	11
Zambia	Copperbelt	Combined	Pinus merkussi	Lamba	13°00' S, 27°48’ E	27	11	10
Zambia	Copperbelt	Combined	Pinus merkussi	Lamba	13°00' S, 27°48’ E	27	20	16
Zambia	Copperbelt	Combined	Pinus merkussi	Lamba	13°00' S, 27°48’ E	27	26	20
Zambia	Copperbelt	Combined	Pinus merkussi	Lamba	13°00' S, 27°48’ E	27	28	18
Zambia	Copperbelt	Combined	Pinus merkussi	Lamba	13°00' S, 27°48’ E	27	19	18
Zambia	Copperbelt	Combined	Pinus merkussi	Lamba	13°00' S, 27°48’ E	27	28	20
Zambia	Copperbelt	Combined	Pinus merkussi	Lamba	13°00' S, 27°48’ E	27	21	15
Zambia	Copperbelt	Combined	Pinus merkussi	Lamba	13°00' S, 27°48’ E	27	17	15
Zambia	Copperbelt	Combined	Pinus merkussi	Lamba	13°00' S, 27°48’ E	27	27	20
Zambia	Copperbelt	Combined	Pinus merkussi	Lamba	13°00' S, 27°48’ E	27	15	9
Zambia	Copperbelt	Combined	Pinus merkussi	Lamba	13°00' S, 27°48’ E	27	18	10
Zambia	Copperbelt	Combined	Pinus merkussi	Lamba	13°00' S, 27°48’ E	27	14	11
Zambia	Copperbelt	Combined	Pinus merkussi	Lamba	13°00' S, 27°48’ E	27	24	20
Zambia	Copperbelt	Combined	Pinus merkussi	Lamba	13°00' S, 27°48’ E	27	19	16
Zambia	Copperbelt	Combined	Pinus merkussi	Lamba	13°00' S, 27°48’ E	27	22	18
Zambia	Copperbelt	Combined	Pinus merkussi	Lamba	13°00' S, 27°48’ E	27	20	16
Zambia	Copperbelt	Combined	Pinus merkussi	Lamba	13°00' S, 27°48’ E	27	19	12
Zambia	Copperbelt	Combined	Pinus merkussi	Lamba	13°00' S, 27°48’ E	27	32	20
Zambia	Copperbelt	Combined	Pinus merkussi	Lamba	13°00' S, 27°48’ E	27	8	8
Zambia	Copperbelt	Combined	Pinus merkussi	Lamba	13°00' S, 27°48’ E	27	13	10
Zambia	Copperbelt	Combined	Pinus merkussi	Lamba	13°00' S, 27°48’ E	27	27	21
Zambia	Copperbelt	Combined	Pinus merkussi	Lamba	13°00' S, 27°48’ E	27	23	18
Zambia	Copperbelt	Combined	Pinus merkussi	Lamba	13°00' S, 27°48’ E	27	20	20
Zambia	Copperbelt	Combined	Pinus merkussi	Lamba	13°00' S, 27°48’ E	27	22	22
Zambia	Copperbelt	Combined	Pinus merkussi	Lamba	13°00' S, 27°48’ E	27	13	11
Zambia	Copperbelt	Combined	Pinus merkussi	Lamba	13°00' S, 27°48’ E	27	18	14
Zambia	Copperbelt	Combined	Pinus merkussi	Lamba	13°00' S, 27°48’ E	27	30	20
Zambia	Copperbelt	Combined	Pinus merkussi	Lamba	13°00' S, 27°48’ E	27	29	19
Zambia	Copperbelt	Combined	Pinus merkussi	Lamba	13°00' S, 27°48’ E	27	29	20
Zambia	Copperbelt	Combined	Pinus merkussi	Lamba	13°00' S, 27°48’ E	27	22	18
Zambia	Copperbelt	Combined	Pinus merkussi	Lamba	13°00' S, 27°48’ E	27	18	14
Zambia	Copperbelt	Combined	Pinus merkussi	Lamba	13°00' S, 27°48’ E	27	29	20
Zambia	Copperbelt	Combined	Pinus merkussi	Lamba	13°00' S, 27°48’ E	27	7	9
Zambia	Copperbelt	Combined	Pinus merkussi	Lamba	13°00' S, 27°48’ E	27	17	12
Zambia	Copperbelt	Combined	Pinus merkussi	Lamba	13°00' S, 27°48’ E	27	10	11
Zambia	Copperbelt	Combined	Pinus merkussi	Lamba	13°00' S, 27°48’ E	27	32	21
Zambia	Copperbelt	Combined	Pinus merkussi	Lamba	13°00' S, 27°48’ E	27	27	20
Zambia	Copperbelt	Combined	Pinus merkussi	Lamba	13°00' S, 27°48’ E	27	31	21
Zambia	Copperbelt	Combined	Pinus merkussi	Lamba	13°00' S, 27°48’ E	27	25	20
Zambia	Copperbelt	Combined	Pinus merkussi	Lamba	13°00' S, 27°48’ E	27	12	20
Zambia	Copperbelt	Combined	Pinus merkussi	Lamba	13°00' S, 27°48’ E	27	26	21
Zambia	Copperbelt	Combined	Pinus merkussi	Lamba	13°00' S, 27°48’ E	27	20	18
Zambia	Copperbelt	Combined	Pinus merkussi	Ndola	12°55' S, 28°26' E	31	31	22
Zambia	Copperbelt	Combined	Pinus merkussi	Ndola	12°55' S, 28°26' E	31	26	22
Zambia	Copperbelt	Combined	Pinus merkussi	Ndola	12°55' S, 28°26' E	31	29	23
Zambia	Copperbelt	Combined	Pinus merkussi	Ndola	12°55' S, 28°26' E	31	26	21
Zambia	Copperbelt	Combined	Pinus merkussi	Ndola	12°55' S, 28°26' E	31	33	24
Zambia	Copperbelt	Combined	Pinus merkussi	Ndola	12°55' S, 28°26' E	31	26	22
Zambia	Copperbelt	Combined	Pinus merkussi	Ndola	12°55' S, 28°26' E	31	28	23
Zambia	Copperbelt	Combined	Pinus merkussi	Ndola	12°55' S, 28°26' E	31	32	24
Zambia	Copperbelt	Combined	Pinus merkussi	Ndola	12°55' S, 28°26' E	31	25	21
Zambia	Copperbelt	Combined	Pinus merkussi	Ndola	12°55' S, 28°26' E	31	22	21
Zambia	Copperbelt	Combined	Pinus merkussi	Ndola	12°55' S, 28°26' E	31	23	21
Zambia	Copperbelt	Combined	Pinus merkussi	Ndola	12°55' S, 28°26' E	31	25	23
Zambia	Copperbelt	Combined	Pinus merkussi	Ndola	12°55' S, 28°26' E	31	29	24
Zambia	Copperbelt	Combined	Pinus merkussi	Ndola	12°55' S, 28°26' E	31	28	23
Zambia	Copperbelt	Combined	Pinus merkussi	Ndola	12°55' S, 28°26' E	31	23	21
Zambia	Copperbelt	Combined	Pinus merkussi	Ndola	12°55' S, 28°26' E	31	39	25
Zambia	Copperbelt	Combined	Pinus merkussi	Ndola	12°55' S, 28°26' E	31	31	24
Zambia	Copperbelt	Combined	Pinus merkussi	Ndola	12°55' S, 28°26' E	31	36	25
Zambia	Copperbelt	Combined	Pinus merkussi	Ndola	12°55' S, 28°26' E	31	30	24
Zambia	Copperbelt	Combined	Pinus merkussi	Ndola	12°55' S, 28°26' E	31	29	24
Zambia	Copperbelt	Combined	Pinus merkussi	Ndola	12°55' S, 28°26' E	31	30	24
Zambia	Copperbelt	Combined	Pinus merkussi	Ndola	12°55' S, 28°26' E	31	28	23
Zambia	Copperbelt	Combined	Pinus merkussi	Ndola	12°55' S, 28°26' E	31	28	23
Zambia	Copperbelt	Combined	Pinus merkussi	Ndola	12°55' S, 28°26' E	31	32	25
Zambia	Copperbelt	Combined	Pinus merkussi	Ndola	12°55' S, 28°26' E	31	37	25
Zambia	Copperbelt	Combined	Pinus merkussi	Ndola	12°55' S, 28°26' E	31	26	24
Zambia	Copperbelt	Combined	Pinus merkussi	Ndola	12°55' S, 28°26' E	31	25	23
Zambia	Copperbelt	Combined	Pinus merkussi	Ndola	12°55' S, 28°26' E	31	33	25
Zambia	Copperbelt	Combined	Pinus merkussi	Ndola	12°55' S, 28°26' E	31	25	24
Zambia	Copperbelt	Combined	Pinus merkussi	Ndola	12°55' S, 28°26' E	31	30	25
Zambia	Copperbelt	Combined	Pinus merkussi	Ndola	12°55' S, 28°26' E	31	26	24
Zambia	Copperbelt	Combined	Pinus merkussi	Ndola	12°55' S, 28°26' E	31	49	25
Zambia	Copperbelt	Combined	Pinus merkussi	Ndola	12°55' S, 28°26' E	31	19	18
Zambia	Copperbelt	Combined	Pinus merkussi	Ndola	12°55' S, 28°26' E	31	19	18
Zambia	Copperbelt	Combined	Pinus merkussi	Ndola	12°55' S, 28°26' E	31	30	24
Zambia	Copperbelt	Combined	Pinus merkussi	Ndola	12°55' S, 28°26' E	31	36	25
Zambia	Copperbelt	Combined	Pinus merkussi	Ndola	12°55' S, 28°26' E	31	36	25
Zambia	Copperbelt	Combined	Pinus merkussi	Ndola	12°55' S, 28°26' E	31	41	25
Zambia	Copperbelt	Combined	Pinus merkussi	Ndola	12°55' S, 28°26' E	31	38	25
Zambia	Copperbelt	Combined	Pinus merkussi	Ndola	12°55' S, 28°26' E	31	31	24
Zambia	Copperbelt	Combined	Pinus merkussi	Ndola	12°55' S, 28°26' E	31	16	16
Zambia	Copperbelt	Combined	Pinus merkussi	Ndola	12°55' S, 28°26' E	31	31	25
Zambia	Copperbelt	Combined	Pinus merkussi	Ndola	12°55' S, 28°26' E	31	32	24
Zambia	Copperbelt	Combined	Pinus merkussi	Ndola	12°55' S, 28°26' E	31	24	22
Zambia	Copperbelt	Combined	Pinus merkussi	Ndola	12°55' S, 28°26' E	31	26	24
Zambia	Copperbelt	Combined	Pinus merkussi	Ndola	12°55' S, 28°26' E	31	37	25
Zambia	Copperbelt	Combined	Pinus merkussi	Ndola	12°55' S, 28°26' E	31	34	24
Zambia	Copperbelt	Combined	Pinus merkussi	Ndola	12°55' S, 28°26' E	31	41	25
Zambia	Copperbelt	Combined	Pinus merkussi	Ndola	12°55' S, 28°26' E	33	24	20
Zambia	Copperbelt	Combined	Pinus merkussi	Ndola	12°55' S, 28°26' E	33	32	22
Zambia	Copperbelt	Combined	Pinus merkussi	Ndola	12°55' S, 28°26' E	33	32	23
Zambia	Copperbelt	Combined	Pinus merkussi	Ndola	12°55' S, 28°26' E	33	18	18
Zambia	Copperbelt	Combined	Pinus merkussi	Ndola	12°55' S, 28°26' E	33	35	24
Zambia	Copperbelt	Combined	Pinus merkussi	Ndola	12°55' S, 28°26' E	33	25	23
Zambia	Copperbelt	Combined	Pinus merkussi	Ndola	12°55' S, 28°26' E	33	16	19
Zambia	Copperbelt	Combined	Pinus merkussi	Ndola	12°55' S, 28°26' E	33	26	20
Zambia	Copperbelt	Combined	Pinus merkussi	Ndola	12°55' S, 28°26' E	33	31	20
Zambia	Copperbelt	Combined	Pinus merkussi	Ndola	12°55' S, 28°26' E	33	31	21
Zambia	Copperbelt	Combined	Pinus merkussi	Ndola	12°55' S, 28°26' E	33	28	21
Zambia	Copperbelt	Combined	Pinus merkussi	Ndola	12°55' S, 28°26' E	33	22	18
Zambia	Copperbelt	Combined	Pinus merkussi	Ndola	12°55' S, 28°26' E	33	27	23
Zambia	Copperbelt	Combined	Pinus merkussi	Ndola	12°55' S, 28°26' E	33	35	22
Zambia	Copperbelt	Combined	Pinus merkussi	Ndola	12°55' S, 28°26' E	33	21	20
Zambia	Copperbelt	Combined	Pinus merkussi	Ndola	12°55' S, 28°26' E	33	31	22
Zambia	Copperbelt	Combined	Pinus merkussi	Ndola	12°55' S, 28°26' E	33	20	19
Zambia	Copperbelt	Combined	Pinus merkussi	Ndola	12°55' S, 28°26' E	33	17	18
Zambia	Copperbelt	Combined	Pinus merkussi	Ndola	12°55' S, 28°26' E	33	21	20
Zambia	Copperbelt	Combined	Pinus merkussi	Ndola	12°55' S, 28°26' E	33	28	22
Zambia	Copperbelt	Combined	Pinus merkussi	Ndola	12°55' S, 28°26' E	33	29	22
Zambia	Copperbelt	Combined	Pinus merkussi	Ndola	12°55' S, 28°26' E	33	23	22
Zambia	Copperbelt	Combined	Pinus merkussi	Ndola	12°55' S, 28°26' E	33	27	23
Zambia	Copperbelt	Combined	Pinus merkussi	Ndola	12°55' S, 28°26' E	33	22	20
Zambia	Copperbelt	Combined	Pinus merkussi	Ndola	12°55' S, 28°26' E	33	20	18
Zambia	Copperbelt	Combined	Pinus merkussi	Ndola	12°55' S, 28°26' E	33	20	18
Zambia	Copperbelt	Combined	Pinus merkussi	Ndola	12°55' S, 28°26' E	33	20	20
Zambia	Copperbelt	Combined	Pinus merkussi	Ndola	12°55' S, 28°26' E	33	26	18
Zambia	Copperbelt	Combined	Pinus merkussi	Ndola	12°55' S, 28°26' E	33	28	22
Zambia	Copperbelt	Combined	Pinus merkussi	Ndola	12°55' S, 28°26' E	33	16	16
Zambia	Copperbelt	Combined	Pinus merkussi	Ndola	12°55' S, 28°26' E	33	27	20
Zambia	Copperbelt	Combined	Pinus merkussi	Ndola	12°55' S, 28°26' E	33	20	19
Zambia	Copperbelt	Combined	Pinus merkussi	Ndola	12°55' S, 28°26' E	33	28	23
Zambia	Copperbelt	Combined	Pinus merkussi	Ndola	12°55' S, 28°26' E	33	29	22
Zambia	Copperbelt	Combined	Pinus merkussi	Ndola	12°55' S, 28°26' E	33	23	21
Zambia	Copperbelt	Combined	Pinus merkussi	Ndola	12°55' S, 28°26' E	33	36	23
Zambia	Copperbelt	Combined	Pinus merkussi	Ndola	12°55' S, 28°26' E	33	29	23
Zambia	Copperbelt	Combined	Pinus merkussi	Ndola	12°55' S, 28°26' E	33	36	23
Zambia	Copperbelt	Combined	Pinus merkussi	Ndola	12°55' S, 28°26' E	33	30	22
Zambia	Copperbelt	Combined	Pinus merkussi	Ndola	12°55' S, 28°26' E	33	29	21
Zambia	Copperbelt	Combined	Pinus merkussi	Ndola	12°55' S, 28°26' E	33	21	19
Zambia	Copperbelt	Combined	Pinus merkussi	Ndola	12°55' S, 28°26' E	33	30	23
Zambia	Copperbelt	Combined	Pinus merkussi	Ndola	12°55' S, 28°26' E	33	31	23
Zambia	Copperbelt	Combined	Pinus merkussi	Ndola	12°55' S, 28°26' E	33	28	24
Zambia	Copperbelt	Combined	Pinus merkussi	Ndola	12°55' S, 28°26' E	33	31	24
Zambia	Copperbelt	Combined	Pinus merkussi	Ndola	12°55' S, 28°26' E	33	23	21
Zambia	Copperbelt	Combined	Pinus merkussi	Ndola	12°55' S, 28°26' E	33	25	20
Zambia	Copperbelt	Combined	Pinus merkussi	Ndola	12°55' S, 28°26' E	33	25	20
Zambia	Copperbelt	Combined	Pinus merkussi	Ndola	12°55' S, 28°26' E	33	27	23
Zambia	Copperbelt	Combined	Pinus merkussi	Ndola	12°55' S, 28°26' E	33	24	22
Zambia	Copperbelt	Combined	Pinus merkussi	Ndola	12°55' S, 28°26' E	33	26	23
Zambia	Copperbelt	Combined	Pinus merkussi	Ndola	12°55' S, 28°26' E	33	22	18
Zambia	Copperbelt	Combined	Pinus merkussi	Ndola	12°55' S, 28°26' E	33	22	18
Zambia	Copperbelt	Combined	Pinus merkussi	Ndola	12°55' S, 28°26' E	33	29	23
Zambia	Copperbelt	Combined	Pinus merkussi	Ndola	12°55' S, 28°26' E	33	22	21
Zambia	Copperbelt	Combined	Pinus merkussi	Ndola	12°55' S, 28°26' E	33	29	23
Zambia	Copperbelt	Combined	Pinus merkussi	Ndola	12°55' S, 28°26' E	33	25	22
Zambia	Copperbelt	Combined	Pinus merkussi	Ndola	12°55' S, 28°26' E	33	37	23
Zambia	Copperbelt	Combined	Pinus merkussi	Ndola	12°55' S, 28°26' E	33	36	23
Zambia	Copperbelt	Combined	Pinus merkussi	Ndola	12°55' S, 28°26' E	33	27	22
Zambia	Copperbelt	Combined	Pinus merkussi	Ndola	12°55' S, 28°26' E	33	27	23
Zambia	Copperbelt	Combined	Pinus merkussi	Ndola	12°55' S, 28°26' E	33	24	19
Zambia	Copperbelt	Combined	Pinus merkussi	Ndola	12°55' S, 28°26' E	33	27	22
Zambia	Copperbelt	Combined	Pinus merkussi	Ndola	12°55' S, 28°26' E	33	32	23
Zambia	Copperbelt	Combined	Pinus merkussi	Ndola	12°55' S, 28°26' E	33	28	23
Zambia	Copperbelt	Combined	Pinus merkussi	Ndola	12°55' S, 28°26' E	33	24	22
Zambia	Copperbelt	Combined	Pinus merkussi	Ndola	12°55' S, 28°26' E	33	24	22
Zambia	Copperbelt	Combined	Pinus merkussi	Ndola	12°55' S, 28°26' E	33	26	22
Zambia	Copperbelt	Combined	Pinus merkussi	Ndola	12°55' S, 28°26' E	27	18	8
Zambia	Copperbelt	Combined	Pinus merkussi	Ndola	12°55' S, 28°26' E	27	10	8
Zambia	Copperbelt	Combined	Pinus merkussi	Ndola	12°55' S, 28°26' E	27	14	10
Zambia	Copperbelt	Combined	Pinus merkussi	Ndola	12°55' S, 28°26' E	27	16	9
Zambia	Copperbelt	Combined	Pinus merkussi	Ndola	12°55' S, 28°26' E	27	17	11
Zambia	Copperbelt	Combined	Pinus merkussi	Ndola	12°55' S, 28°26' E	27	16	10
Zambia	Copperbelt	Combined	Pinus merkussi	Ndola	12°55' S, 28°26' E	27	14	17
Zambia	Copperbelt	Combined	Pinus merkussi	Ndola	12°55' S, 28°26' E	27	16	8
Zambia	Copperbelt	Combined	Pinus merkussi	Ndola	12°55' S, 28°26' E	27	13	8
Zambia	Copperbelt	Combined	Pinus merkussi	Ndola	12°55' S, 28°26' E	27	22	9
Zambia	Copperbelt	Combined	Pinus merkussi	Ndola	12°55' S, 28°26' E	27	15	8
Zambia	Copperbelt	Combined	Pinus merkussi	Ndola	12°55' S, 28°26' E	27	11	7
Zambia	Copperbelt	Combined	Pinus merkussi	Ndola	12°55' S, 28°26' E	27	18	12
Zambia	Copperbelt	Combined	Pinus merkussi	Ndola	12°55' S, 28°26' E	27	15	12
Zambia	Copperbelt	Combined	Pinus merkussi	Ndola	12°55' S, 28°26' E	27	10	8
Zambia	Copperbelt	Combined	Pinus merkussi	Ndola	12°55' S, 28°26' E	27	17	13
Zambia	Copperbelt	Combined	Pinus merkussi	Ndola	12°55' S, 28°26' E	27	14	9
Zambia	Copperbelt	Combined	Pinus merkussi	Ndola	12°55' S, 28°26' E	27	18	9
Zambia	Copperbelt	Combined	Pinus merkussi	Ndola	12°55' S, 28°26' E	27	13	10
Zambia	Copperbelt	Combined	Pinus merkussi	Ndola	12°55' S, 28°26' E	27	18	12
Zambia	Copperbelt	Combined	Pinus merkussi	Ndola	12°55' S, 28°26' E	27	13	9
Zambia	Copperbelt	Combined	Pinus merkussi	Ndola	12°55' S, 28°26' E	27	10	9
Zambia	Copperbelt	Combined	Pinus merkussi	Ndola	12°55' S, 28°26' E	27	15	10
Zambia	Copperbelt	Combined	Pinus merkussi	Ndola	12°55' S, 28°26' E	27	11	7
Zambia	Copperbelt	Combined	Pinus merkussi	Ndola	12°55' S, 28°26' E	27	13	11
Zambia	Copperbelt	Combined	Pinus merkussi	Ndola	12°55' S, 28°26' E	27	17	12
Zambia	Copperbelt	Combined	Pinus merkussi	Ndola	12°55' S, 28°26' E	27	14	9
Zambia	Copperbelt	Combined	Pinus merkussi	Ndola	12°55' S, 28°26' E	27	28	12
Zambia	Copperbelt	Combined	Pinus merkussi	Ndola	12°55' S, 28°26' E	27	9	7
Zambia	Copperbelt	Combined	Pinus merkussi	Ndola	12°55' S, 28°26' E	27	12	9
Zambia	Copperbelt	Combined	Pinus merkussi	Ndola	12°55' S, 28°26' E	27	14	9
Zambia	Copperbelt	Combined	Pinus merkussi	Ndola	12°55' S, 28°26' E	27	12	9
Zambia	Copperbelt	Combined	Pinus merkussi	Ndola	12°55' S, 28°26' E	27	17	10
Zambia	Copperbelt	Combined	Pinus merkussi	Ndola	12°55' S, 28°26' E	27	13	12
Zambia	Copperbelt	Combined	Pinus merkussi	Ndola	12°55' S, 28°26' E	27	17	14
Zambia	Copperbelt	Combined	Pinus merkussi	Ndola	12°55' S, 28°26' E	27	18	15
Zambia	Copperbelt	Combined	Pinus merkussi	Ndola	12°55' S, 28°26' E	27	18	15
Zambia	Copperbelt	Combined	Pinus merkussi	Ndola	12°55' S, 28°26' E	27	15	12
Zambia	Copperbelt	Combined	Pinus merkussi	Ndola	12°55' S, 28°26' E	27	22	15
Zambia	Copperbelt	Combined	Pinus merkussi	Ndola	12°55' S, 28°26' E	27	16	14
Zambia	Copperbelt	Combined	Pinus merkussi	Ndola	12°55' S, 28°26' E	27	20	15
Zambia	Copperbelt	Combined	Pinus merkussi	Ndola	12°55' S, 28°26' E	27	24	16
Zambia	Copperbelt	Combined	Pinus merkussi	Ndola	12°55' S, 28°26' E	27	20	14
Zambia	Copperbelt	Combined	Pinus merkussi	Ndola	12°55' S, 28°26' E	27	15	13
Zambia	Copperbelt	Combined	Pinus merkussi	Ndola	12°55' S, 28°26' E	27	8	14
Zambia	Copperbelt	Combined	Pinus merkussi	Ndola	12°55' S, 28°26' E	27	22	12
Zambia	Copperbelt	Combined	Pinus merkussi	Ndola	12°55' S, 28°26' E	27	18	16
Zambia	Copperbelt	Combined	Pinus merkussi	Ndola	12°55' S, 28°26' E	27	21	12
Zambia	Copperbelt	Combined	Pinus merkussi	Ndola	12°55' S, 28°26' E	27	16	15
Zambia	Copperbelt	Combined	Pinus merkussi	Ndola	12°55' S, 28°26' E	27	14	12
Zambia	Copperbelt	Combined	Pinus merkussi	Ndola	12°55' S, 28°26' E	27	20	15
Zambia	Copperbelt	Combined	Pinus merkussi	Ndola	12°55' S, 28°26' E	27	17	14
Zambia	Copperbelt	Combined	Pinus merkussi	Ndola	12°55' S, 28°26' E	27	14	12
Zambia	Copperbelt	Combined	Pinus merkussi	Ndola	12°55' S, 28°26' E	27	21	12
Zambia	Copperbelt	Combined	Pinus merkussi	Ndola	12°55' S, 28°26' E	27	17	14
Zambia	Copperbelt	Combined	Pinus merkussi	Ndola	12°55' S, 28°26' E	27	11	13
Zambia	Copperbelt	Combined	Pinus merkussi	Ndola	12°55' S, 28°26' E	27	10	12
Zambia	Copperbelt	Combined	Pinus merkussi	Ndola	12°55' S, 28°26' E	27	17	14
Zambia	Copperbelt	Combined	Pinus merkussi	Ndola	12°55' S, 28°26' E	27	6	15
Zambia	Copperbelt	Combined	Pinus merkussi	Ndola	12°55' S, 28°26' E	27	20	13
Zambia	Copperbelt	Combined	Pinus merkussi	Ndola	12°55' S, 28°26' E	27	16	12
Zambia	Copperbelt	Combined	Pinus merkussi	Chati	12°50' S, 27°47' E	31	34	28
Zambia	Copperbelt	Combined	Pinus merkussi	Chati	12°50' S, 27°47' E	31	14	30
Zambia	Copperbelt	Combined	Pinus merkussi	Chati	12°50' S, 27°47' E	31	44	25
Zambia	Copperbelt	Combined	Pinus merkussi	Chati	12°50' S, 27°47' E	31	28	26
Zambia	Copperbelt	Combined	Pinus merkussi	Chati	12°50' S, 27°47' E	31	37	35
Zambia	Copperbelt	Combined	Pinus merkussi	Chati	12°50' S, 27°47' E	31	21	25
Zambia	Copperbelt	Combined	Pinus merkussi	Chati	12°50' S, 27°47' E	31	20	21
Zambia	Copperbelt	Combined	Pinus merkussi	Chati	12°50' S, 27°47' E	31	35	29
Zambia	Copperbelt	Combined	Pinus merkussi	Chati	12°50' S, 27°47' E	31	31	24
Zambia	Copperbelt	Combined	Pinus merkussi	Chati	12°50' S, 27°47' E	31	35	26
Zambia	Copperbelt	Combined	Pinus merkussi	Chati	12°50' S, 27°47' E	31	26	23
Zambia	Copperbelt	Combined	Pinus merkussi	Chati	12°50' S, 27°47' E	31	24	26
Zambia	Copperbelt	Combined	Pinus merkussi	Chati	12°50' S, 27°47' E	31	27	25
Zambia	Copperbelt	Combined	Pinus merkussi	Chati	12°50' S, 27°47' E	31	31	26
Zambia	Copperbelt	Combined	Pinus merkussi	Chati	12°50' S, 27°47' E	31	21	24
Zambia	Copperbelt	Combined	Pinus merkussi	Chati	12°50' S, 27°47' E	31	30	23
Zambia	Copperbelt	Combined	Pinus merkussi	Chati	12°50' S, 27°47' E	31	12	24
Zambia	Copperbelt	Combined	Pinus merkussi	Chati	12°50' S, 27°47' E	31	12	23
Zambia	Copperbelt	Combined	Pinus merkussi	Chati	12°50' S, 27°47' E	31	18	21
Zambia	Copperbelt	Combined	Pinus merkussi	Chati	12°50' S, 27°47' E	31	20	24
Zambia	Copperbelt	Combined	Pinus merkussi	Chati	12°50' S, 27°47' E	31	20	24
Zambia	Copperbelt	Combined	Pinus merkussi	Chati	12°50' S, 27°47' E	31	19	21
Zambia	Copperbelt	Combined	Pinus merkussi	Chati	12°50' S, 27°47' E	31	26	24
Zambia	Copperbelt	Combined	Pinus merkussi	Chati	12°50' S, 27°47' E	31	27	27
Zambia	Copperbelt	Combined	Pinus merkussi	Chati	12°50' S, 27°47' E	31	25	23
Zambia	Copperbelt	Combined	Pinus merkussi	Chati	12°50' S, 27°47' E	31	34	29
Zambia	Copperbelt	Combined	Pinus merkussi	Chati	12°50' S, 27°47' E	31	25	23
Zambia	Copperbelt	Combined	Pinus merkussi	Chati	12°50' S, 27°47' E	31	23	24
Zambia	Copperbelt	Combined	Pinus merkussi	Chati	12°50' S, 27°47' E	31	15	25
Zambia	Copperbelt	Combined	Pinus merkussi	Chati	12°50' S, 27°47' E	31	31	25
Zambia	Copperbelt	Combined	Pinus merkussi	Chati	12°50' S, 27°47' E	31	18	21
Zambia	Copperbelt	Combined	Pinus merkussi	Chati	12°50' S, 27°47' E	31	21	21
Zambia	Copperbelt	Combined	Pinus merkussi	Chati	12°50' S, 27°47' E	31	34	26
Zambia	Copperbelt	Combined	Pinus merkussi	Chati	12°50' S, 27°47' E	31	16	21
Zambia	Copperbelt	Combined	Pinus merkussi	Chati	12°50' S, 27°47' E	31	32	24
Zambia	Copperbelt	Combined	Pinus merkussi	Chati	12°50' S, 27°47' E	31	35	25
Zambia	Copperbelt	Combined	Pinus merkussi	Chati	12°50' S, 27°47' E	31	37	25
Zambia	Copperbelt	Combined	Pinus merkussi	Chati	12°50' S, 27°47' E	31	31	23
Zambia	Copperbelt	Combined	Pinus merkussi	Chati	12°50' S, 27°47' E	31	20	27
Zambia	Copperbelt	Combined	Pinus merkussi	Chati	12°50' S, 27°47' E	31	24	30
Zambia	Copperbelt	Combined	Pinus merkussi	Chati	12°50' S, 27°47' E	31	30	28
Zambia	Copperbelt	Combined	Pinus merkussi	Chati	12°50' S, 27°47' E	31	22	24
Zambia	Copperbelt	Combined	Pinus merkussi	Chati	12°50' S, 27°47' E	31	25	21
Zambia	Copperbelt	Combined	Pinus merkussi	Chati	12°50' S, 27°47' E	28	23	25
Zambia	Copperbelt	Combined	Pinus merkussi	Chati	12°50' S, 27°47' E	28	23	23
Zambia	Copperbelt	Combined	Pinus merkussi	Chati	12°50' S, 27°47' E	28	23	26
Zambia	Copperbelt	Combined	Pinus merkussi	Chati	12°50' S, 27°47' E	28	22	23
Zambia	Copperbelt	Combined	Pinus merkussi	Chati	12°50' S, 27°47' E	28	23	24
Zambia	Copperbelt	Combined	Pinus merkussi	Chati	12°50' S, 27°47' E	28	19	21
Zambia	Copperbelt	Combined	Pinus merkussi	Chati	12°50' S, 27°47' E	28	20	21
Zambia	Copperbelt	Combined	Pinus merkussi	Chati	12°50' S, 27°47' E	28	21	21
Zambia	Copperbelt	Combined	Pinus merkussi	Chati	12°50' S, 27°47' E	28	22	21
Zambia	Copperbelt	Combined	Pinus merkussi	Chati	12°50' S, 27°47' E	28	18	21
Zambia	Copperbelt	Combined	Pinus merkussi	Chati	12°50' S, 27°47' E	28	32	26
Zambia	Copperbelt	Combined	Pinus merkussi	Chati	12°50' S, 27°47' E	28	25	21
Zambia	Copperbelt	Combined	Pinus merkussi	Chati	12°50' S, 27°47' E	28	18	21
Zambia	Copperbelt	Combined	Pinus merkussi	Chati	12°50' S, 27°47' E	28	15	21
Zambia	Copperbelt	Combined	Pinus merkussi	Chati	12°50' S, 27°47' E	28	24	21
Zambia	Copperbelt	Combined	Pinus merkussi	Chati	12°50' S, 27°47' E	28	27	23
Zambia	Copperbelt	Combined	Pinus merkussi	Chati	12°50' S, 27°47' E	26	8	29
Zambia	Copperbelt	Combined	Pinus michoacana	Lamba	13°00' S, 27°48’ E	31	33	23
Zambia	Copperbelt	Combined	Pinus michoacana	Lamba	13°00' S, 27°48’ E	31	31	25
Zambia	Copperbelt	Combined	Pinus michoacana	Lamba	13°00' S, 27°48’ E	31	32	24
Zambia	Copperbelt	Combined	Pinus michoacana	Lamba	13°00' S, 27°48’ E	31	20	21
Zambia	Copperbelt	Combined	Pinus michoacana	Lamba	13°00' S, 27°48’ E	31	31	24
Zambia	Copperbelt	Combined	Pinus michoacana	Lamba	13°00' S, 27°48’ E	31	39	25
Zambia	Copperbelt	Combined	Pinus michoacana	Lamba	13°00' S, 27°48’ E	31	36	22
Zambia	Copperbelt	Combined	Pinus michoacana	Lamba	13°00' S, 27°48’ E	31	35	21
Zambia	Copperbelt	Combined	Pinus michoacana	Lamba	13°00' S, 27°48’ E	31	33	23
Zambia	Copperbelt	Combined	Pinus michoacana	Lamba	13°00' S, 27°48’ E	31	28	21
Zambia	Copperbelt	Combined	Pinus michoacana	Lamba	13°00' S, 27°48’ E	31	22	21
Zambia	Copperbelt	Combined	Pinus michoacana	Lamba	13°00' S, 27°48’ E	31	24	20
Zambia	Copperbelt	Combined	Pinus michoacana	Lamba	13°00' S, 27°48’ E	31	26	19
Zambia	Copperbelt	Combined	Pinus michoacana	Lamba	13°00' S, 27°48’ E	31	26	22
Zambia	Copperbelt	Combined	Pinus michoacana	Lamba	13°00' S, 27°48’ E	31	31	20
Zambia	Copperbelt	Combined	Pinus michoacana	Lamba	13°00' S, 27°48’ E	31	36	24
Zambia	Copperbelt	Combined	Pinus michoacana	Lamba	13°00' S, 27°48’ E	31	17	19
Zambia	Copperbelt	Combined	Pinus michoacana	Lamba	13°00' S, 27°48’ E	31	30	19
Zambia	Copperbelt	Combined	Pinus michoacana	Lamba	13°00' S, 27°48’ E	31	31	21
Zambia	Copperbelt	Combined	Pinus michoacana	Lamba	13°00' S, 27°48’ E	31	31	22
Zambia	Copperbelt	Combined	Pinus michoacana	Lamba	13°00' S, 27°48’ E	31	26	19
Zambia	Copperbelt	Combined	Pinus michoacana	Lamba	13°00' S, 27°48’ E	31	19	18
Zambia	Copperbelt	Combined	Pinus michoacana	Lamba	13°00' S, 27°48’ E	31	32	17
Zambia	Copperbelt	Combined	Pinus michoacana	Lamba	13°00' S, 27°48’ E	31	27	21
Zambia	Copperbelt	Combined	Pinus michoacana	Lamba	13°00' S, 27°48’ E	31	31	22
Zambia	Copperbelt	Combined	Pinus michoacana	Lamba	13°00' S, 27°48’ E	31	37	23
Zambia	Copperbelt	Combined	Pinus michoacana	Lamba	13°00' S, 27°48’ E	31	28	20
Zambia	Copperbelt	Combined	Pinus michoacana	Lamba	13°00' S, 27°48’ E	31	23	19
Zambia	Copperbelt	Combined	Pinus michoacana	Lamba	13°00' S, 27°48’ E	31	25	21
Zambia	Copperbelt	Combined	Pinus michoacana	Lamba	13°00' S, 27°48’ E	31	17	18
Zambia	Copperbelt	Combined	Pinus michoacana	Lamba	13°00' S, 27°48’ E	31	24	20
Zambia	Copperbelt	Combined	Pinus michoacana	Lamba	13°00' S, 27°48’ E	31	32	21
Zambia	Copperbelt	Combined	Pinus michoacana	Lamba	13°00' S, 27°48’ E	31	27	20
Zambia	Copperbelt	Combined	Pinus michoacana	Lamba	13°00' S, 27°48’ E	31	22	19
Zambia	Copperbelt	Combined	Pinus michoacana	Lamba	13°00' S, 27°48’ E	31	23	19
Zambia	Copperbelt	Combined	Pinus michoacana	Lamba	13°00' S, 27°48’ E	31	37	23
Zambia	Copperbelt	Combined	Pinus michoacana	Lamba	13°00' S, 27°48’ E	31	16	17
Zambia	Copperbelt	Combined	Pinus michoacana	Lamba	13°00' S, 27°48’ E	31	24	19
Zambia	Copperbelt	Combined	Pinus michoacana	Lamba	13°00' S, 27°48’ E	31	29	22
Zambia	Copperbelt	Combined	Pinus michoacana	Lamba	13°00' S, 27°48’ E	31	23	20
Zambia	Copperbelt	Combined	Pinus michoacana	Lamba	13°00' S, 27°48’ E	31	28	21
Zambia	Copperbelt	Combined	Pinus michoacana	Lamba	13°00' S, 27°48’ E	31	26	19
Zambia	Copperbelt	Combined	Pinus michoacana	Lamba	13°00' S, 27°48’ E	31	28	21
Zambia	Copperbelt	Combined	Pinus michoacana	Lamba	13°00' S, 27°48’ E	31	33	22
Zambia	Copperbelt	Combined	Pinus michoacana	Lamba	13°00' S, 27°48’ E	31	20	23
Zambia	Copperbelt	Combined	Pinus michoacana	Lamba	13°00' S, 27°48’ E	31	35	24
Zambia	Copperbelt	Combined	Pinus michoacana	Lamba	13°00' S, 27°48’ E	31	37	23
Zambia	Copperbelt	Combined	Pinus michoacana	Lamba	13°00' S, 27°48’ E	31	21	19
Zambia	Copperbelt	Combined	Pinus michoacana	Lamba	13°00' S, 27°48’ E	31	26	21
Zambia	Copperbelt	Combined	Pinus michoacana	Lamba	13°00' S, 27°48’ E	31	19	17
Zambia	Copperbelt	Combined	Pinus michoacana	Lamba	13°00' S, 27°48’ E	31	30	23
Zambia	Copperbelt	Combined	Pinus michoacana	Lamba	13°00' S, 27°48’ E	31	20	18
Zambia	Copperbelt	Combined	Pinus michoacana	Lamba	13°00' S, 27°48’ E	31	29	22
Zambia	Copperbelt	Combined	Pinus michoacana	Lamba	13°00' S, 27°48’ E	31	34	23
Zambia	Copperbelt	Combined	Pinus michoacana	Lamba	13°00' S, 27°48’ E	31	24	20
Zambia	Copperbelt	Combined	Pinus michoacana	Lamba	13°00' S, 27°48’ E	31	18	15
Zambia	Copperbelt	Combined	Pinus michoacana	Lamba	13°00' S, 27°48’ E	31	28	22
Zambia	Copperbelt	Combined	Pinus michoacana	Lamba	13°00' S, 27°48’ E	31	16	13
Zambia	Copperbelt	Combined	Pinus michoacana	Lamba	13°00' S, 27°48’ E	31	23	21
Zambia	Copperbelt	Combined	Pinus michoacana	Lamba	13°00' S, 27°48’ E	31	29	20
Zambia	Copperbelt	Combined	Pinus michoacana	Lamba	13°00' S, 27°48’ E	31	26	18
Zambia	Copperbelt	Combined	Pinus michoacana	Lamba	13°00' S, 27°48’ E	31	19	15
Zambia	Copperbelt	Combined	Pinus michoacana	Lamba	13°00' S, 27°48’ E	31	25	18
Zambia	Copperbelt	Combined	Pinus michoacana	Lamba	13°00' S, 27°48’ E	31	26	17
Zambia	Copperbelt	Combined	Pinus michoacana	Lamba	13°00' S, 27°48’ E	31	28	20
Zambia	Copperbelt	Combined	Pinus michoacana	Lamba	13°00' S, 27°48’ E	31	17	10
Zambia	Copperbelt	Combined	Pinus michoacana	Lamba	13°00' S, 27°48’ E	31	21	12
Zambia	Copperbelt	Combined	Pinus michoacana	Lamba	13°00' S, 27°48’ E	31	36	15
Zambia	Copperbelt	Combined	Pinus michoacana	Lamba	13°00' S, 27°48’ E	31	25	15
Zambia	Copperbelt	Combined	Pinus michoacana	Lamba	13°00' S, 27°48’ E	31	23	14
Zambia	Copperbelt	Combined	Pinus michoacana	Lamba	13°00' S, 27°48’ E	31	27	18
Zambia	Copperbelt	Combined	Pinus michoacana	Lamba	13°00' S, 27°48’ E	31	20	16
Zambia	Copperbelt	Combined	Pinus michoacana	Lamba	13°00' S, 27°48’ E	31	21	17
Zambia	Copperbelt	Combined	Pinus michoacana	Lamba	13°00' S, 27°48’ E	31	24	17
Zambia	Copperbelt	Combined	Pinus michoacana	Lamba	13°00' S, 27°48’ E	31	23	16
Zambia	Copperbelt	Combined	Pinus michoacana	Lamba	13°00' S, 27°48’ E	31	29	20
Zambia	Copperbelt	Combined	Pinus michoacana	Lamba	13°00' S, 27°48’ E	31	23	18
Zambia	Copperbelt	Combined	Pinus michoacana	Lamba	13°00' S, 27°48’ E	31	32	20
Zambia	Copperbelt	Combined	Pinus michoacana	Lamba	13°00' S, 27°48’ E	31	36	17
Zambia	Copperbelt	Combined	Pinus michoacana	Lamba	13°00' S, 27°48’ E	31	32	20
Zambia	Copperbelt	Combined	Pinus michoacana	Lamba	13°00' S, 27°48’ E	31	32	18
Zambia	Copperbelt	Combined	Pinus michoacana	Lamba	13°00' S, 27°48’ E	31	12	10
Zambia	Copperbelt	Combined	Pinus michoacana	Lamba	13°00' S, 27°48’ E	31	22	15
Zambia	Copperbelt	Combined	Pinus michoacana	Lamba	13°00' S, 27°48’ E	31	37	18
Zambia	Copperbelt	Combined	Pinus michoacana	Lamba	13°00' S, 27°48’ E	31	20	15
Zambia	Copperbelt	Combined	Pinus michoacana	Lamba	13°00' S, 27°48’ E	31	24	19
Zambia	Copperbelt	Combined	Pinus michoacana	Lamba	13°00' S, 27°48’ E	31	23	18
Zambia	Copperbelt	Combined	Pinus michoacana	Lamba	13°00' S, 27°48’ E	31	19	12
Zambia	Copperbelt	Combined	Pinus michoacana	Lamba	13°00' S, 27°48’ E	31	28	18
Zambia	Copperbelt	Combined	Pinus michoacana	Lamba	13°00' S, 27°48’ E	31	30	20
Zambia	Copperbelt	Combined	Pinus michoacana	Lamba	13°00' S, 27°48’ E	31	24	19
Zambia	Copperbelt	Combined	Pinus michoacana	Lamba	13°00' S, 27°48’ E	31	28	20
Zambia	Copperbelt	Combined	Pinus michoacana	Lamba	13°00' S, 27°48’ E	31	22	18
Zambia	Copperbelt	Combined	Pinus michoacana	Lamba	13°00' S, 27°48’ E	31	15	10
Zambia	Copperbelt	Combined	Pinus michoacana	Lamba	13°00' S, 27°48’ E	31	23	17
Zambia	Copperbelt	Combined	Pinus michoacana	Lamba	13°00' S, 27°48’ E	31	16	9
Zambia	Copperbelt	Combined	Pinus michoacana	Lamba	13°00' S, 27°48’ E	31	27	20
Zambia	Copperbelt	Combined	Pinus michoacana	Lamba	13°00' S, 27°48’ E	31	25	19
Zambia	Copperbelt	Combined	Pinus michoacana	Lamba	13°00' S, 27°48’ E	31	31	20
Zambia	Copperbelt	Combined	Pinus michoacana	Lamba	13°00' S, 27°48’ E	31	31	21
Zambia	Copperbelt	Combined	Pinus michoacana	Lamba	13°00' S, 27°48’ E	31	17	10
Zambia	Copperbelt	Combined	Pinus michoacana	Lamba	13°00' S, 27°48’ E	31	33	20
Zambia	Copperbelt	Combined	Pinus michoacana	Lamba	13°00' S, 27°48’ E	31	21	20
Zambia	Copperbelt	Combined	Pinus michoacana	Lamba	13°00' S, 27°48’ E	31	32	21
Zambia	Copperbelt	Combined	Pinus michoacana	Lamba	13°00' S, 27°48’ E	31	12	8
Zambia	Copperbelt	Combined	Pinus michoacana	Lamba	13°00' S, 27°48’ E	31	23	19
Zambia	Copperbelt	Combined	Pinus michoacana	Lamba	13°00' S, 27°48’ E	31	28	19
Zambia	Copperbelt	Combined	Pinus michoacana	Lamba	13°00' S, 27°48’ E	31	24	18
Zambia	Copperbelt	Combined	Pinus michoacana	Lamba	13°00' S, 27°48’ E	31	29	19
Zambia	Copperbelt	Combined	Pinus michoacana	Lamba	13°00' S, 27°48’ E	31	18	10
Zambia	Copperbelt	Combined	Pinus michoacana	Lamba	13°00' S, 27°48’ E	31	18	11
Zambia	Copperbelt	Combined	Pinus michoacana	Lamba	13°00' S, 27°48’ E	31	13	9
Zambia	Copperbelt	Combined	Pinus michoacana	Lamba	13°00' S, 27°48’ E	31	30	22
Zambia	Copperbelt	Combined	Pinus michoacana	Lamba	13°00' S, 27°48’ E	31	21	18
Zambia	Copperbelt	Combined	Pinus michoacana	Lamba	13°00' S, 27°48’ E	31	21	18
Zambia	Copperbelt	Combined	Pinus michoacana	Lamba	13°00' S, 27°48’ E	31	19	17
Zambia	Copperbelt	Combined	Pinus michoacana	Lamba	13°00' S, 27°48’ E	31	29	21
Zambia	Copperbelt	Combined	Pinus michoacana	Lamba	13°00' S, 27°48’ E	31	21	20
Zambia	Copperbelt	Combined	Pinus michoacana	Lamba	13°00' S, 27°48’ E	31	25	18
Zambia	Copperbelt	Combined	Pinus michoacana	Lamba	13°00' S, 27°48’ E	31	30	20
Zambia	Copperbelt	Combined	Pinus michoacana	Lamba	13°00' S, 27°48’ E	31	19	15
Zambia	Copperbelt	Combined	Pinus michoacana	Lamba	13°00' S, 27°48’ E	31	24	20
Zambia	Copperbelt	Combined	Pinus michoacana	Lamba	13°00' S, 27°48’ E	31	32	21
Zambia	Copperbelt	Combined	Pinus michoacana	Lamba	13°00' S, 27°48’ E	34	26	23
Zambia	Copperbelt	Combined	Pinus michoacana	Lamba	13°00' S, 27°48’ E	34	21	20
Zambia	Copperbelt	Combined	Pinus michoacana	Lamba	13°00' S, 27°48’ E	34	36	25
Zambia	Copperbelt	Combined	Pinus michoacana	Lamba	13°00' S, 27°48’ E	34	35	25
Zambia	Copperbelt	Combined	Pinus michoacana	Lamba	13°00' S, 27°48’ E	34	31	24
Zambia	Copperbelt	Combined	Pinus michoacana	Lamba	13°00' S, 27°48’ E	34	28	24
Zambia	Copperbelt	Combined	Pinus michoacana	Lamba	13°00' S, 27°48’ E	34	17	20
Zambia	Copperbelt	Combined	Pinus michoacana	Lamba	13°00' S, 27°48’ E	34	27	23
Zambia	Copperbelt	Combined	Pinus michoacana	Lamba	13°00' S, 27°48’ E	34	28	24
Zambia	Copperbelt	Combined	Pinus michoacana	Lamba	13°00' S, 27°48’ E	34	24	23
Zambia	Copperbelt	Combined	Pinus michoacana	Lamba	13°00' S, 27°48’ E	34	38	24
Zambia	Copperbelt	Combined	Pinus michoacana	Lamba	13°00' S, 27°48’ E	34	27	23
Zambia	Copperbelt	Combined	Pinus michoacana	Lamba	13°00' S, 27°48’ E	34	30	23
Zambia	Copperbelt	Combined	Pinus michoacana	Lamba	13°00' S, 27°48’ E	34	30	24
Zambia	Copperbelt	Combined	Pinus michoacana	Lamba	13°00' S, 27°48’ E	34	18	19
Zambia	Copperbelt	Combined	Pinus michoacana	Lamba	13°00' S, 27°48’ E	34	32	23
Zambia	Copperbelt	Combined	Pinus michoacana	Lamba	13°00' S, 27°48’ E	34	32	24
Zambia	Copperbelt	Combined	Pinus michoacana	Lamba	13°00' S, 27°48’ E	34	38	24
Zambia	Copperbelt	Combined	Pinus michoacana	Lamba	13°00' S, 27°48’ E	34	19	21
Zambia	Copperbelt	Combined	Pinus michoacana	Lamba	13°00' S, 27°48’ E	34	18	20
Zambia	Copperbelt	Combined	Pinus michoacana	Lamba	13°00' S, 27°48’ E	34	26	23
Zambia	Copperbelt	Combined	Pinus michoacana	Lamba	13°00' S, 27°48’ E	34	28	23
Zambia	Copperbelt	Combined	Pinus michoacana	Lamba	13°00' S, 27°48’ E	34	37	24
Zambia	Copperbelt	Combined	Pinus michoacana	Lamba	13°00' S, 27°48’ E	34	27	23
Zambia	Copperbelt	Combined	Pinus michoacana	Lamba	13°00' S, 27°48’ E	34	17	18
Zambia	Copperbelt	Combined	Pinus michoacana	Lamba	13°00' S, 27°48’ E	34	28	24
Zambia	Copperbelt	Combined	Pinus michoacana	Lamba	13°00' S, 27°48’ E	34	28	24
Zambia	Copperbelt	Combined	Pinus michoacana	Lamba	13°00' S, 27°48’ E	34	22	21
Zambia	Copperbelt	Combined	Pinus michoacana	Lamba	13°00' S, 27°48’ E	34	24	22
Zambia	Copperbelt	Combined	Pinus michoacana	Lamba	13°00' S, 27°48’ E	34	37	24
Zambia	Copperbelt	Combined	Pinus michoacana	Lamba	13°00' S, 27°48’ E	34	44	26
Zambia	Copperbelt	Combined	Pinus michoacana	Lamba	13°00' S, 27°48’ E	34	24	23
Zambia	Copperbelt	Combined	Pinus michoacana	Lamba	13°00' S, 27°48’ E	34	26	23
Zambia	Copperbelt	Combined	Pinus michoacana	Lamba	13°00' S, 27°48’ E	34	37	26
Zambia	Copperbelt	Combined	Pinus michoacana	Lamba	13°00' S, 27°48’ E	34	31	26
Zambia	Copperbelt	Combined	Pinus michoacana	Lamba	13°00' S, 27°48’ E	34	32	26
Zambia	Copperbelt	Combined	Pinus michoacana	Lamba	13°00' S, 27°48’ E	34	34	23
Zambia	Copperbelt	Combined	Pinus michoacana	Lamba	13°00' S, 27°48’ E	34	25	22
Zambia	Copperbelt	Combined	Pinus michoacana	Lamba	13°00' S, 27°48’ E	34	25	21
Zambia	Copperbelt	Combined	Pinus michoacana	Lamba	13°00' S, 27°48’ E	34	31	24
Zambia	Copperbelt	Combined	Pinus michoacana	Lamba	13°00' S, 27°48’ E	34	18	19
Zambia	Copperbelt	Combined	Pinus michoacana	Lamba	13°00' S, 27°48’ E	34	27	24
Zambia	Copperbelt	Combined	Pinus michoacana	Lamba	13°00' S, 27°48’ E	34	19	20
Zambia	Copperbelt	Combined	Pinus michoacana	Lamba	13°00' S, 27°48’ E	34	23	22
Zambia	Copperbelt	Combined	Pinus michoacana	Lamba	13°00' S, 27°48’ E	34	27	23
Zambia	Copperbelt	Combined	Pinus michoacana	Lamba	13°00' S, 27°48’ E	34	21	20
Zambia	Copperbelt	Combined	Pinus michoacana	Lamba	13°00' S, 27°48’ E	34	36	23
Zambia	Copperbelt	Combined	Pinus michoacana	Lamba	13°00' S, 27°48’ E	34	21	21
Zambia	Copperbelt	Combined	Pinus michoacana	Lamba	13°00' S, 27°48’ E	34	17	18
Zambia	Copperbelt	Combined	Pinus michoacana	Lamba	13°00' S, 27°48’ E	34	34	24
Zambia	Copperbelt	Combined	Pinus michoacana	Lamba	13°00' S, 27°48’ E	34	19	21
Zambia	Copperbelt	Combined	Pinus michoacana	Lamba	13°00' S, 27°48’ E	34	29	23
Zambia	Copperbelt	Combined	Pinus michoacana	Lamba	13°00' S, 27°48’ E	34	21	20
Zambia	Copperbelt	Combined	Pinus michoacana	Lamba	13°00' S, 27°48’ E	34	28	23
Zambia	Copperbelt	Combined	Pinus michoacana	Lamba	13°00' S, 27°48’ E	34	13	18
Zambia	Copperbelt	Combined	Pinus michoacana	Lamba	13°00' S, 27°48’ E	34	23	21
Zambia	Copperbelt	Combined	Pinus michoacana	Lamba	13°00' S, 27°48’ E	34	22	20
Zambia	Copperbelt	Combined	Pinus michoacana	Lamba	13°00' S, 27°48’ E	34	31	24
Zambia	Copperbelt	Combined	Pinus michoacana	Lamba	13°00' S, 27°48’ E	34	22	21
Zambia	Copperbelt	Combined	Pinus michoacana	Lamba	13°00' S, 27°48’ E	34	34	25
Zambia	Copperbelt	Combined	Pinus michoacana	Lamba	13°00' S, 27°48’ E	34	17	15
Zambia	Copperbelt	Combined	Pinus michoacana	Lamba	13°00' S, 27°48’ E	34	14	15
Zambia	Copperbelt	Combined	Pinus michoacana	Lamba	13°00' S, 27°48’ E	34	20	20
Zambia	Copperbelt	Combined	Pinus michoacana	Lamba	13°00' S, 27°48’ E	34	16	19
Zambia	Copperbelt	Combined	Pinus michoacana	Lamba	13°00' S, 27°48’ E	34	13	16
Zambia	Copperbelt	Combined	Pinus michoacana	Lamba	13°00' S, 27°48’ E	34	13	18
Zambia	Copperbelt	Combined	Pinus michoacana	Lamba	13°00' S, 27°48’ E	34	20	21
Zambia	Copperbelt	Combined	Pinus michoacana	Lamba	13°00' S, 27°48’ E	34	18	20
Zambia	Copperbelt	Combined	Pinus michoacana	Lamba	13°00' S, 27°48’ E	34	22	23
Zambia	Copperbelt	Combined	Pinus michoacana	Lamba	13°00' S, 27°48’ E	34	25	23
Zambia	Copperbelt	Combined	Pinus michoacana	Lamba	13°00' S, 27°48’ E	34	14	18
Zambia	Copperbelt	Combined	Pinus michoacana	Lamba	13°00' S, 27°48’ E	34	26	23
Zambia	Copperbelt	Combined	Pinus michoacana	Lamba	13°00' S, 27°48’ E	34	24	23
Zambia	Copperbelt	Combined	Pinus michoacana	Lamba	13°00' S, 27°48’ E	34	16	18
Zambia	Copperbelt	Combined	Pinus michoacana	Lamba	13°00' S, 27°48’ E	34	30	24
Zambia	Copperbelt	Combined	Pinus michoacana	Lamba	13°00' S, 27°48’ E	34	37	25
Zambia	Copperbelt	Combined	Pinus michoacana	Lamba	13°00' S, 27°48’ E	34	23	22
Zambia	Copperbelt	Combined	Pinus michoacana	Lamba	13°00' S, 27°48’ E	34	34	24
Zambia	Copperbelt	Combined	Pinus michoacana	Lamba	13°00' S, 27°48’ E	34	30	24
Zambia	Copperbelt	Combined	Pinus michoacana	Lamba	13°00' S, 27°48’ E	34	25	23
Zambia	Copperbelt	Combined	Pinus michoacana	Lamba	13°00' S, 27°48’ E	34	24	22
Zambia	Copperbelt	Combined	Pinus michoacana	Lamba	13°00' S, 27°48’ E	34	21	20
Zambia	Copperbelt	Combined	Pinus michoacana	Lamba	13°00' S, 27°48’ E	34	21	19
Zambia	Copperbelt	Combined	Pinus michoacana	Lamba	13°00' S, 27°48’ E	34	19	21
Zambia	Copperbelt	Combined	Pinus michoacana	Lamba	13°00' S, 27°48’ E	34	19	20
Zambia	Copperbelt	Combined	Pinus michoacana	Lamba	13°00' S, 27°48’ E	34	22	21
Zambia	Copperbelt	Combined	Pinus michoacana	Lamba	13°00' S, 27°48’ E	34	20	19
Zambia	Copperbelt	Combined	Pinus michoacana	Lamba	13°00' S, 27°48’ E	34	17	18
Zambia	Copperbelt	Combined	Pinus michoacana	Lamba	13°00' S, 27°48’ E	34	25	23
Zambia	Copperbelt	Combined	Pinus michoacana	Lamba	13°00' S, 27°48’ E	34	24	24
Zambia	Copperbelt	Combined	Pinus michoacana	Lamba	13°00' S, 27°48’ E	34	17	18
Zambia	Copperbelt	Combined	Pinus michoacana	Lamba	13°00' S, 27°48’ E	34	18	21
Zambia	Copperbelt	Combined	Pinus michoacana	Lamba	13°00' S, 27°48’ E	34	17	18
Zambia	Copperbelt	Combined	Pinus michoacana	Lamba	13°00' S, 27°48’ E	34	25	23
Zambia	Copperbelt	Combined	Pinus michoacana	Lamba	13°00' S, 27°48’ E	34	25	22
Zambia	Copperbelt	Combined	Pinus michoacana	Lamba	13°00' S, 27°48’ E	34	17	19
Zambia	Copperbelt	Combined	Pinus michoacana	Lamba	13°00' S, 27°48’ E	34	37	27
Zambia	Copperbelt	Combined	Pinus michoacana	Lamba	13°00' S, 27°48’ E	34	37	26
Zambia	Copperbelt	Combined	Pinus michoacana	Lamba	13°00' S, 27°48’ E	34	38	27
Zambia	Copperbelt	Combined	Pinus michoacana	Lamba	13°00' S, 27°48’ E	34	21	24
Zambia	Copperbelt	Combined	Pinus michoacana	Lamba	13°00' S, 27°48’ E	34	33	26
Zambia	Copperbelt	Combined	Pinus michoacana	Lamba	13°00' S, 27°48’ E	34	31	26
Zambia	Copperbelt	Combined	Pinus michoacana	Lamba	13°00' S, 27°48’ E	34	33	26
Zambia	Copperbelt	Combined	Pinus michoacana	Lamba	13°00' S, 27°48’ E	34	27	25
Zambia	Copperbelt	Combined	Pinus michoacana	Lamba	13°00' S, 27°48’ E	34	28	25
Zambia	Copperbelt	Combined	Pinus michoacana	Lamba	13°00' S, 27°48’ E	34	32	26
Zambia	Copperbelt	Combined	Pinus michoacana	Lamba	13°00' S, 27°48’ E	34	46	27
Zambia	Copperbelt	Combined	Pinus michoacana	Lamba	13°00' S, 27°48’ E	34	26	25
Zambia	Copperbelt	Combined	Pinus michoacana	Lamba	13°00' S, 27°48’ E	34	40	27
Zambia	Copperbelt	Combined	Pinus michoacana	Lamba	13°00' S, 27°48’ E	34	27	26
Zambia	Copperbelt	Combined	Pinus michoacana	Lamba	13°00' S, 27°48’ E	34	36	26
Zambia	Copperbelt	Combined	Pinus michoacana	Lamba	13°00' S, 27°48’ E	34	28	25
Zambia	Copperbelt	Combined	Pinus michoacana	Lamba	13°00' S, 27°48’ E	34	43	27
Zambia	Copperbelt	Combined	Pinus michoacana	Lamba	13°00' S, 27°48’ E	34	27	24
Zambia	Copperbelt	Combined	Pinus michoacana	Lamba	13°00' S, 27°48’ E	34	33	23
Zambia	Copperbelt	Combined	Pinus michoacana	Lamba	13°00' S, 27°48’ E	34	24	24
Zambia	Copperbelt	Combined	Pinus michoacana	Lamba	13°00' S, 27°48’ E	34	33	24
Zambia	Copperbelt	Combined	Pinus michoacana	Lamba	13°00' S, 27°48’ E	34	28	23
Zambia	Copperbelt	Combined	Pinus michoacana	Lamba	13°00' S, 27°48’ E	34	26	23
Zambia	Copperbelt	Combined	Pinus michoacana	Lamba	13°00' S, 27°48’ E	34	17	20
Zambia	Copperbelt	Combined	Pinus michoacana	Lamba	13°00' S, 27°48’ E	34	20	18
Zambia	Copperbelt	Combined	Pinus michoacana	Lamba	13°00' S, 27°48’ E	34	32	21
Zambia	Copperbelt	Combined	Pinus michoacana	Lamba	13°00' S, 27°48’ E	34	28	23
Zambia	Copperbelt	Combined	Pinus michoacana	Lamba	13°00' S, 27°48’ E	34	22	20
Zambia	Copperbelt	Combined	Pinus michoacana	Lamba	13°00' S, 27°48’ E	34	16	18
Zambia	Copperbelt	Combined	Pinus michoacana	Lamba	13°00' S, 27°48’ E	34	26	22
Zambia	Copperbelt	Combined	Pinus michoacana	Lamba	13°00' S, 27°48’ E	34	12	16
Zambia	Copperbelt	Combined	Pinus michoacana	Lamba	13°00' S, 27°48’ E	34	25	23
Zambia	Copperbelt	Combined	Pinus michoacana	Lamba	13°00' S, 27°48’ E	34	32	24
Zambia	Copperbelt	Combined	Pinus michoacana	Lamba	13°00' S, 27°48’ E	34	20	21
Zambia	Copperbelt	Combined	Pinus michoacana	Lamba	13°00' S, 27°48’ E	34	20	19
Zambia	Copperbelt	Combined	Pinus michoacana	Lamba	13°00' S, 27°48’ E	34	20	20
Zambia	Copperbelt	Combined	Pinus michoacana	Lamba	13°00' S, 27°48’ E	34	41	25
Zambia	Copperbelt	Combined	Pinus michoacana	Lamba	13°00' S, 27°48’ E	34	32	23
Zambia	Copperbelt	Combined	Pinus michoacana	Lamba	13°00' S, 27°48’ E	34	23	22
Zambia	Copperbelt	Combined	Pinus michoacana	Lamba	13°00' S, 27°48’ E	34	31	23
Zambia	Copperbelt	Combined	Pinus michoacana	Lamba	13°00' S, 27°48’ E	34	34	24
Zambia	Copperbelt	Combined	Pinus michoacana	Lamba	13°00' S, 27°48’ E	34	21	18
Zambia	Copperbelt	Combined	Pinus michoacana	Lamba	13°00' S, 27°48’ E	34	40	24
Zambia	Copperbelt	Combined	Pinus michoacana	Lamba	13°00' S, 27°48’ E	34	30	23
Zambia	Copperbelt	Combined	Pinus michoacana	Lamba	13°00' S, 27°48’ E	34	23	22
Zambia	Copperbelt	Combined	Pinus michoacana	Lamba	13°00' S, 27°48’ E	34	19	18
Zambia	Copperbelt	Combined	Pinus michoacana	Lamba	13°00' S, 27°48’ E	34	37	25
Zambia	Copperbelt	Combined	Pinus michoacana	Lamba	13°00' S, 27°48’ E	34	31	23
Zambia	Copperbelt	Combined	Pinus michoacana	Lamba	13°00' S, 27°48’ E	34	39	24
Zambia	Copperbelt	Combined	Pinus michoacana	Lamba	13°00' S, 27°48’ E	34	38	24
Zambia	Copperbelt	Combined	Pinus michoacana	Lamba	13°00' S, 27°48’ E	34	23	22
Zambia	Copperbelt	Combined	Pinus michoacana	Lamba	13°00' S, 27°48’ E	34	22	22
Zambia	Copperbelt	Combined	Pinus michoacana	Lamba	13°00' S, 27°48’ E	34	30	24
Zambia	Copperbelt	Combined	Pinus michoacana	Lamba	13°00' S, 27°48’ E	34	23	22
Zambia	Copperbelt	Combined	Pinus michoacana	Lamba	13°00' S, 27°48’ E	34	18	16
Zambia	Copperbelt	Combined	Pinus michoacana	Lamba	13°00' S, 27°48’ E	34	26	22
Zambia	Copperbelt	Combined	Pinus michoacana	Lamba	13°00' S, 27°48’ E	34	19	18
Zambia	Copperbelt	Combined	Pinus michoacana	Lamba	13°00' S, 27°48’ E	34	33	24
Zambia	Copperbelt	Combined	Pinus michoacana	Lamba	13°00' S, 27°48’ E	34	27	22
Zambia	Copperbelt	Combined	Pinus michoacana	Lamba	13°00' S, 27°48’ E	34	22	18
Zambia	Copperbelt	Combined	Pinus michoacana	Lamba	13°00' S, 27°48’ E	34	30	23
Zambia	Copperbelt	Combined	Pinus michoacana	Lamba	13°00' S, 27°48’ E	34	19	16
Zambia	Copperbelt	Combined	Pinus michoacana	Lamba	13°00' S, 27°48’ E	34	38	24
Zambia	Copperbelt	Combined	Pinus michoacana	Lamba	13°00' S, 27°48’ E	34	30	23
Zambia	Copperbelt	Combined	Pinus michoacana	Lamba	13°00' S, 27°48’ E	34	12	14
Zambia	Copperbelt	Combined	Pinus michoacana	Lamba	13°00' S, 27°48’ E	34	16	17
Zambia	Copperbelt	Combined	Pinus michoacana	Lamba	13°00' S, 27°48’ E	34	27	24
Zambia	Copperbelt	Combined	Pinus michoacana	Lamba	13°00' S, 27°48’ E	34	28	24
Zambia	Copperbelt	Combined	Pinus michoacana	Lamba	13°00' S, 27°48’ E	34	19	21
Zambia	Copperbelt	Combined	Pinus michoacana	Lamba	13°00' S, 27°48’ E	34	20	21
Zambia	Copperbelt	Combined	Pinus michoacana	Lamba	13°00' S, 27°48’ E	34	33	24
Zambia	Copperbelt	Combined	Pinus michoacana	Lamba	13°00' S, 27°48’ E	34	33	24
Zambia	Copperbelt	Combined	Pinus michoacana	Lamba	13°00' S, 27°48’ E	34	41	25
Zambia	Copperbelt	Combined	Pinus michoacana	Lamba	13°00' S, 27°48’ E	34	20	22
Zambia	Copperbelt	Combined	Pinus michoacana	Lamba	13°00' S, 27°48’ E	34	34	23
Zambia	Copperbelt	Combined	Pinus michoacana	Lamba	13°00' S, 27°48’ E	34	27	23
Zambia	Copperbelt	Combined	Pinus michoacana	Lamba	13°00' S, 27°48’ E	34	28	24
Zambia	Copperbelt	Combined	Pinus michoacana	Lamba	13°00' S, 27°48’ E	34	40	25
Zambia	Copperbelt	Combined	Pinus michoacana	Lamba	13°00' S, 27°48’ E	34	19	18
Zambia	Copperbelt	Combined	Pinus michoacana	Lamba	13°00' S, 27°48’ E	34	21	20
Zambia	Copperbelt	Combined	Pinus michoacana	Lamba	13°00' S, 27°48’ E	34	20	18
Zambia	Copperbelt	Combined	Pinus michoacana	Lamba	13°00' S, 27°48’ E	34	28	23
Zambia	Copperbelt	Combined	Pinus michoacana	Lamba	13°00' S, 27°48’ E	34	26	23
Zambia	Copperbelt	Combined	Pinus michoacana	Lamba	13°00' S, 27°48’ E	34	34	24
Zambia	Copperbelt	Combined	Pinus michoacana	Lamba	13°00' S, 27°48’ E	34	32	24
Zambia	Copperbelt	Combined	Pinus michoacana	Lamba	13°00' S, 27°48’ E	34	26	22
Zambia	Copperbelt	Combined	Pinus michoacana	Lamba	13°00' S, 27°48’ E	34	25	21
Zambia	Copperbelt	Combined	Pinus michoacana	Lamba	13°00' S, 27°48’ E	34	45	24
Zambia	Copperbelt	Combined	Pinus michoacana	Lamba	13°00' S, 27°48’ E	34	26	21
Zambia	Copperbelt	Combined	Pinus michoacana	Lamba	13°00' S, 27°48’ E	34	19	18
Zambia	Copperbelt	Combined	Pinus michoacana	Lamba	13°00' S, 27°48’ E	34	23	22
Zambia	Copperbelt	Combined	Pinus michoacana	Lamba	13°00' S, 27°48’ E	34	21	21
Zambia	Copperbelt	Combined	Pinus michoacana	Lamba	13°00' S, 27°48’ E	34	20	20
Zambia	Copperbelt	Combined	Pinus michoacana	Lamba	13°00' S, 27°48’ E	34	17	18
Zambia	Copperbelt	Combined	Pinus michoacana	Lamba	13°00' S, 27°48’ E	34	16	17
Zambia	Copperbelt	Combined	Pinus michoacana	Lamba	13°00' S, 27°48’ E	34	33	24
Zambia	Copperbelt	Combined	Pinus michoacana	Lamba	13°00' S, 27°48’ E	34	21	22
Zambia	Copperbelt	Combined	Pinus michoacana	Lamba	13°00' S, 27°48’ E	34	38	25
Zambia	Copperbelt	Combined	Pinus michoacana	Lamba	13°00' S, 27°48’ E	34	28	23
Zambia	Copperbelt	Combined	Pinus michoacana	Lamba	13°00' S, 27°48’ E	34	23	21
Zambia	Copperbelt	Combined	Pinus michoacana	Lamba	13°00' S, 27°48’ E	34	27	23
Zambia	Copperbelt	Combined	Pinus michoacana	Lamba	13°00' S, 27°48’ E	34	27	23
Zambia	Copperbelt	Combined	Pinus michoacana	Lamba	13°00' S, 27°48’ E	34	21	22
Zambia	Copperbelt	Combined	Pinus michoacana	Lamba	13°00' S, 27°48’ E	34	30	23
Zambia	Copperbelt	Combined	Pinus michoacana	Lamba	13°00' S, 27°48’ E	34	30	24
Zambia	Copperbelt	Combined	Pinus michoacana	Lamba	13°00' S, 27°48’ E	34	16	24
Zambia	Copperbelt	Combined	Pinus michoacana	Lamba	13°00' S, 27°48’ E	34	28	23
Zambia	Copperbelt	Combined	Pinus michoacana	Lamba	13°00' S, 27°48’ E	34	16	20
Zambia	Copperbelt	Combined	Pinus michoacana	Lamba	13°00' S, 27°48’ E	34	21	21
Zambia	Copperbelt	Combined	Pinus michoacana	Lamba	13°00' S, 27°48’ E	34	28	22
Zambia	Copperbelt	Combined	Pinus michoacana	Lamba	13°00' S, 27°48’ E	34	24	22
Zambia	Copperbelt	Combined	Pinus michoacana	Lamba	13°00' S, 27°48’ E	34	34	24
Zambia	Copperbelt	Combined	Pinus michoacana	Lamba	13°00' S, 27°48’ E	34	18	16
Zambia	Copperbelt	Combined	Pinus michoacana	Lamba	13°00' S, 27°48’ E	34	21	21
Zambia	Copperbelt	Combined	Pinus michoacana	Lamba	13°00' S, 27°48’ E	34	21	20
Zambia	Copperbelt	Combined	Pinus michoacana	Lamba	13°00' S, 27°48’ E	34	26	23
Zambia	Copperbelt	Combined	Pinus michoacana	Lamba	13°00' S, 27°48’ E	34	23	23
Zambia	Copperbelt	Combined	Pinus michoacana	Lamba	13°00' S, 27°48’ E	34	27	24
Zambia	Copperbelt	Combined	Pinus michoacana	Lamba	13°00' S, 27°48’ E	34	19	20
Zambia	Copperbelt	Combined	Pinus michoacana	Lamba	13°00' S, 27°48’ E	34	35	23
Zambia	Copperbelt	Combined	Pinus michoacana	Lamba	13°00' S, 27°48’ E	34	26	23
Zambia	Copperbelt	Combined	Pinus michoacana	Lamba	13°00' S, 27°48’ E	34	28	23
Zambia	Copperbelt	Combined	Pinus michoacana	Lamba	13°00' S, 27°48’ E	34	40	24
Zambia	Copperbelt	Combined	Pinus michoacana	Lamba	13°00' S, 27°48’ E	34	25	24
Zambia	Copperbelt	Combined	Pinus michoacana	Lamba	13°00' S, 27°48’ E	34	30	23
Zambia	Copperbelt	Combined	Pinus michoacana	Lamba	13°00' S, 27°48’ E	34	20	22
Zambia	Copperbelt	Combined	Pinus michoacana	Lamba	13°00' S, 27°48’ E	34	29	24
Zambia	Copperbelt	Combined	Pinus michoacana	Lamba	13°00' S, 27°48’ E	34	28	23
Zambia	Copperbelt	Combined	Pinus michoacana	Lamba	13°00' S, 27°48’ E	34	22	21
Zambia	Copperbelt	Combined	Pinus michoacana	Lamba	13°00' S, 27°48’ E	34	27	22
Zambia	Copperbelt	Combined	Pinus michoacana	Lamba	13°00' S, 27°48’ E	34	20	19
Zambia	Copperbelt	Combined	Pinus michoacana	Lamba	13°00' S, 27°48’ E	34	24	22
Zambia	Copperbelt	Combined	Pinus michoacana	Lamba	13°00' S, 27°48’ E	34	34	24
Zambia	Copperbelt	Combined	Pinus michoacana	Lamba	13°00' S, 27°48’ E	34	27	23
Zambia	Copperbelt	Combined	Pinus michoacana	Lamba	13°00' S, 27°48’ E	34	19	21
Zambia	Copperbelt	Combined	Pinus michoacana	Lamba	13°00' S, 27°48’ E	34	39	25
Zambia	Copperbelt	Combined	Pinus michoacana	Lamba	13°00' S, 27°48’ E	31	24	21
Zambia	Copperbelt	Combined	Pinus michoacana	Lamba	13°00' S, 27°48’ E	31	35	22
Zambia	Copperbelt	Combined	Pinus michoacana	Lamba	13°00' S, 27°48’ E	31	41	23
Zambia	Copperbelt	Combined	Pinus michoacana	Lamba	13°00' S, 27°48’ E	31	26	20
Zambia	Copperbelt	Combined	Pinus michoacana	Lamba	13°00' S, 27°48’ E	31	30	22
Zambia	Copperbelt	Combined	Pinus michoacana	Lamba	13°00' S, 27°48’ E	31	31	23
Zambia	Copperbelt	Combined	Pinus michoacana	Lamba	13°00' S, 27°48’ E	31	9	12
Zambia	Copperbelt	Combined	Pinus michoacana	Lamba	13°00' S, 27°48’ E	31	29	23
Zambia	Copperbelt	Combined	Pinus michoacana	Lamba	13°00' S, 27°48’ E	31	42	24
Zambia	Copperbelt	Combined	Pinus michoacana	Lamba	13°00' S, 27°48’ E	31	38	23
Zambia	Copperbelt	Combined	Pinus michoacana	Lamba	13°00' S, 27°48’ E	31	32	22
Zambia	Copperbelt	Combined	Pinus michoacana	Lamba	13°00' S, 27°48’ E	31	23	21
Zambia	Copperbelt	Combined	Pinus michoacana	Lamba	13°00' S, 27°48’ E	31	25	22
Zambia	Copperbelt	Combined	Pinus michoacana	Lamba	13°00' S, 27°48’ E	31	27	22
Zambia	Copperbelt	Combined	Pinus michoacana	Lamba	13°00' S, 27°48’ E	31	20	19
Zambia	Copperbelt	Combined	Pinus michoacana	Lamba	13°00' S, 27°48’ E	31	17	16
Zambia	Copperbelt	Combined	Pinus michoacana	Lamba	13°00' S, 27°48’ E	31	14	17
Zambia	Copperbelt	Combined	Pinus michoacana	Lamba	13°00' S, 27°48’ E	31	29	23
Zambia	Copperbelt	Combined	Pinus michoacana	Lamba	13°00' S, 27°48’ E	31	54	24
Zambia	Copperbelt	Combined	Pinus michoacana	Lamba	13°00' S, 27°48’ E	31	24	22
Zambia	Copperbelt	Combined	Pinus michoacana	Lamba	13°00' S, 27°48’ E	31	19	20
Zambia	Copperbelt	Combined	Pinus michoacana	Lamba	13°00' S, 27°48’ E	31	14	18
Zambia	Copperbelt	Combined	Pinus michoacana	Lamba	13°00' S, 27°48’ E	31	29	23
Zambia	Copperbelt	Combined	Pinus michoacana	Lamba	13°00' S, 27°48’ E	31	27	22
Zambia	Copperbelt	Combined	Pinus michoacana	Lamba	13°00' S, 27°48’ E	31	42	24
Zambia	Copperbelt	Combined	Pinus michoacana	Lamba	13°00' S, 27°48’ E	31	37	24
Zambia	Copperbelt	Combined	Pinus michoacana	Lamba	13°00' S, 27°48’ E	31	25	22
Zambia	Copperbelt	Combined	Pinus michoacana	Lamba	13°00' S, 27°48’ E	31	21	20
Zambia	Copperbelt	Combined	Pinus michoacana	Lamba	13°00' S, 27°48’ E	31	22	20
Zambia	Copperbelt	Combined	Pinus michoacana	Lamba	13°00' S, 27°48’ E	31	25	22
Zambia	Copperbelt	Combined	Pinus michoacana	Lamba	13°00' S, 27°48’ E	31	24	22
Zambia	Copperbelt	Combined	Pinus michoacana	Lamba	13°00' S, 27°48’ E	31	36	23
Zambia	Copperbelt	Combined	Pinus michoacana	Lamba	13°00' S, 27°48’ E	31	25	23
Zambia	Copperbelt	Combined	Pinus michoacana	Lamba	13°00' S, 27°48’ E	31	22	19
Zambia	Copperbelt	Combined	Pinus michoacana	Lamba	13°00' S, 27°48’ E	31	16	18
Zambia	Copperbelt	Combined	Pinus michoacana	Lamba	13°00' S, 27°48’ E	30	30	19
Zambia	Copperbelt	Combined	Pinus michoacana	Lamba	13°00' S, 27°48’ E	30	32	21
Zambia	Copperbelt	Combined	Pinus michoacana	Lamba	13°00' S, 27°48’ E	30	36	22
Zambia	Copperbelt	Combined	Pinus michoacana	Lamba	13°00' S, 27°48’ E	30	22	22
Zambia	Copperbelt	Combined	Pinus michoacana	Lamba	13°00' S, 27°48’ E	30	29	19
Zambia	Copperbelt	Combined	Pinus michoacana	Lamba	13°00' S, 27°48’ E	30	21	19
Zambia	Copperbelt	Combined	Pinus michoacana	Lamba	13°00' S, 27°48’ E	30	30	21
Zambia	Copperbelt	Combined	Pinus michoacana	Lamba	13°00' S, 27°48’ E	30	31	20
Zambia	Copperbelt	Combined	Pinus michoacana	Lamba	13°00' S, 27°48’ E	30	30	21
Zambia	Copperbelt	Combined	Pinus michoacana	Lamba	13°00' S, 27°48’ E	30	35	24
Zambia	Copperbelt	Combined	Pinus michoacana	Lamba	13°00' S, 27°48’ E	30	14	13
Zambia	Copperbelt	Combined	Pinus michoacana	Lamba	13°00' S, 27°48’ E	30	37	23
Zambia	Copperbelt	Combined	Pinus michoacana	Lamba	13°00' S, 27°48’ E	30	22	21
Zambia	Copperbelt	Combined	Pinus michoacana	Lamba	13°00' S, 27°48’ E	30	14	13
Zambia	Copperbelt	Combined	Pinus michoacana	Lamba	13°00' S, 27°48’ E	30	26	20
Zambia	Copperbelt	Combined	Pinus michoacana	Lamba	13°00' S, 27°48’ E	30	23	19
Zambia	Copperbelt	Combined	Pinus michoacana	Lamba	13°00' S, 27°48’ E	30	37	24
Zambia	Copperbelt	Combined	Pinus michoacana	Lamba	13°00' S, 27°48’ E	30	33	23
Zambia	Copperbelt	Combined	Pinus michoacana	Lamba	13°00' S, 27°48’ E	30	22	19
Zambia	Copperbelt	Combined	Pinus michoacana	Lamba	13°00' S, 27°48’ E	30	41	25
Zambia	Copperbelt	Combined	Pinus michoacana	Lamba	13°00' S, 27°48’ E	30	23	20
Zambia	Copperbelt	Combined	Pinus michoacana	Lamba	13°00' S, 27°48’ E	30	20	18
Zambia	Copperbelt	Combined	Pinus michoacana	Lamba	13°00' S, 27°48’ E	30	29	20
Zambia	Copperbelt	Combined	Pinus michoacana	Lamba	13°00' S, 27°48’ E	30	28	23
Zambia	Copperbelt	Combined	Pinus michoacana	Lamba	13°00' S, 27°48’ E	30	33	24
Zambia	Copperbelt	Combined	Pinus michoacana	Lamba	13°00' S, 27°48’ E	30	38	26
Zambia	Copperbelt	Combined	Pinus michoacana	Lamba	13°00' S, 27°48’ E	30	31	25
Zambia	Copperbelt	Combined	Pinus michoacana	Lamba	13°00' S, 27°48’ E	30	16	18
Zambia	Copperbelt	Combined	Pinus michoacana	Lamba	13°00' S, 27°48’ E	30	27	21
Zambia	Copperbelt	Combined	Pinus michoacana	Lamba	13°00' S, 27°48’ E	30	21	19
Zambia	Copperbelt	Combined	Pinus michoacana	Lamba	13°00' S, 27°48’ E	30	23	20
Zambia	Copperbelt	Combined	Pinus michoacana	Lamba	13°00' S, 27°48’ E	30	28	22
Zambia	Copperbelt	Combined	Pinus michoacana	Lamba	13°00' S, 27°48’ E	30	27	22
Zambia	Copperbelt	Combined	Pinus michoacana	Lamba	13°00' S, 27°48’ E	30	35	24
Zambia	Copperbelt	Combined	Pinus michoacana	Lamba	13°00' S, 27°48’ E	30	22	21
Zambia	Copperbelt	Combined	Pinus michoacana	Lamba	13°00' S, 27°48’ E	30	32	25
Zambia	Copperbelt	Combined	Pinus michoacana	Lamba	13°00' S, 27°48’ E	30	21	20
Zambia	Copperbelt	Combined	Pinus michoacana	Lamba	13°00' S, 27°48’ E	30	24	19
Zambia	Copperbelt	Combined	Pinus michoacana	Lamba	13°00' S, 27°48’ E	30	29	23
Zambia	Copperbelt	Combined	Pinus michoacana	Lamba	13°00' S, 27°48’ E	30	12	13
Zambia	Copperbelt	Combined	Pinus michoacana	Lamba	13°00' S, 27°48’ E	30	40	26
Zambia	Copperbelt	Combined	Pinus michoacana	Lamba	13°00' S, 27°48’ E	30	22	18
Zambia	Copperbelt	Combined	Pinus michoacana	Lamba	13°00' S, 27°48’ E	30	26	21
Zambia	Copperbelt	Combined	Pinus michoacana	Lamba	13°00' S, 27°48’ E	30	37	25
Zambia	Copperbelt	Combined	Pinus michoacana	Lamba	13°00' S, 27°48’ E	30	33	24
Zambia	Copperbelt	Combined	Pinus michoacana	Lamba	13°00' S, 27°48’ E	30	29	22
Zambia	Copperbelt	Combined	Pinus michoacana	Lamba	13°00' S, 27°48’ E	30	28	23
Zambia	Copperbelt	Combined	Pinus michoacana	Lamba	13°00' S, 27°48’ E	30	35	24
Zambia	Copperbelt	Combined	Pinus michoacana	Lamba	13°00' S, 27°48’ E	30	26	22
Zambia	Copperbelt	Combined	Pinus michoacana	Lamba	13°00' S, 27°48’ E	30	28	23
Zambia	Copperbelt	Combined	Pinus michoacana	Lamba	13°00' S, 27°48’ E	30	18	17
Zambia	Copperbelt	Combined	Pinus michoacana	Lamba	13°00' S, 27°48’ E	30	33	24
Zambia	Copperbelt	Combined	Pinus michoacana	Lamba	13°00' S, 27°48’ E	30	32	23
Zambia	Copperbelt	Combined	Pinus michoacana	Lamba	13°00' S, 27°48’ E	29	23	20
Zambia	Copperbelt	Combined	Pinus michoacana	Lamba	13°00' S, 27°48’ E	29	37	24
Zambia	Copperbelt	Combined	Pinus michoacana	Lamba	13°00' S, 27°48’ E	29	15	13
Zambia	Copperbelt	Combined	Pinus michoacana	Lamba	13°00' S, 27°48’ E	29	28	23
Zambia	Copperbelt	Combined	Pinus michoacana	Lamba	13°00' S, 27°48’ E	29	31	23
Zambia	Copperbelt	Combined	Pinus michoacana	Lamba	13°00' S, 27°48’ E	29	15	18
Zambia	Copperbelt	Combined	Pinus michoacana	Lamba	13°00' S, 27°48’ E	29	22	20
Zambia	Copperbelt	Combined	Pinus michoacana	Lamba	13°00' S, 27°48’ E	29	25	20
Zambia	Copperbelt	Combined	Pinus michoacana	Lamba	13°00' S, 27°48’ E	29	34	23
Zambia	Copperbelt	Combined	Pinus michoacana	Lamba	13°00' S, 27°48’ E	29	29	22
Zambia	Copperbelt	Combined	Pinus michoacana	Lamba	13°00' S, 27°48’ E	29	13	8
Zambia	Copperbelt	Combined	Pinus michoacana	Lamba	13°00' S, 27°48’ E	29	12	8
Zambia	Copperbelt	Combined	Pinus michoacana	Lamba	13°00' S, 27°48’ E	29	28	22
Zambia	Copperbelt	Combined	Pinus michoacana	Lamba	13°00' S, 27°48’ E	29	24	20
Zambia	Copperbelt	Combined	Pinus michoacana	Lamba	13°00' S, 27°48’ E	29	22	22
Zambia	Copperbelt	Combined	Pinus michoacana	Lamba	13°00' S, 27°48’ E	29	30	23
Zambia	Copperbelt	Combined	Pinus michoacana	Lamba	13°00' S, 27°48’ E	29	32	24
Zambia	Copperbelt	Combined	Pinus michoacana	Lamba	13°00' S, 27°48’ E	29	22	20
Zambia	Copperbelt	Combined	Pinus michoacana	Lamba	13°00' S, 27°48’ E	29	20	21
Zambia	Copperbelt	Combined	Pinus michoacana	Lamba	13°00' S, 27°48’ E	29	29	21
Zambia	Copperbelt	Combined	Pinus michoacana	Lamba	13°00' S, 27°48’ E	29	33	22
Zambia	Copperbelt	Combined	Pinus michoacana	Lamba	13°00' S, 27°48’ E	29	26	19
Zambia	Copperbelt	Combined	Pinus michoacana	Lamba	13°00' S, 27°48’ E	29	26	20
Zambia	Copperbelt	Combined	Pinus michoacana	Lamba	13°00' S, 27°48’ E	29	30	23
Zambia	Copperbelt	Combined	Pinus michoacana	Lamba	13°00' S, 27°48’ E	29	22	18
Zambia	Copperbelt	Combined	Pinus michoacana	Lamba	13°00' S, 27°48’ E	29	22	16
Zambia	Copperbelt	Combined	Pinus michoacana	Lamba	13°00' S, 27°48’ E	29	16	9
Zambia	Copperbelt	Combined	Pinus michoacana	Lamba	13°00' S, 27°48’ E	29	21	16
Zambia	Copperbelt	Combined	Pinus michoacana	Lamba	13°00' S, 27°48’ E	29	22	16
Zambia	Copperbelt	Combined	Pinus michoacana	Lamba	13°00' S, 27°48’ E	29	14	9
Zambia	Copperbelt	Combined	Pinus michoacana	Lamba	13°00' S, 27°48’ E	29	14	12
Zambia	Copperbelt	Combined	Pinus michoacana	Lamba	13°00' S, 27°48’ E	29	23	18
Zambia	Copperbelt	Combined	Pinus michoacana	Lamba	13°00' S, 27°48’ E	29	27	20
Zambia	Copperbelt	Combined	Pinus michoacana	Lamba	13°00' S, 27°48’ E	29	12	9
Zambia	Copperbelt	Combined	Pinus michoacana	Lamba	13°00' S, 27°48’ E	29	15	14
Zambia	Copperbelt	Combined	Pinus michoacana	Lamba	13°00' S, 27°48’ E	29	32	15
Zambia	Copperbelt	Combined	Pinus michoacana	Lamba	13°00' S, 27°48’ E	29	23	18
Zambia	Copperbelt	Combined	Pinus michoacana	Lamba	13°00' S, 27°48’ E	29	28	21
Zambia	Copperbelt	Combined	Pinus michoacana	Lamba	13°00' S, 27°48’ E	29	30	22
Zambia	Copperbelt	Combined	Pinus michoacana	Lamba	13°00' S, 27°48’ E	29	25	19
Zambia	Copperbelt	Combined	Pinus michoacana	Lamba	13°00' S, 27°48’ E	29	24	20
Zambia	Copperbelt	Combined	Pinus michoacana	Lamba	13°00' S, 27°48’ E	29	28	20
Zambia	Copperbelt	Combined	Pinus michoacana	Lamba	13°00' S, 27°48’ E	29	24	17
Zambia	Copperbelt	Combined	Pinus michoacana	Lamba	13°00' S, 27°48’ E	29	23	18
Zambia	Copperbelt	Combined	Pinus michoacana	Lamba	13°00' S, 27°48’ E	29	13	14
Zambia	Copperbelt	Combined	Pinus michoacana	Lamba	13°00' S, 27°48’ E	29	22	18
Zambia	Copperbelt	Combined	Pinus michoacana	Lamba	13°00' S, 27°48’ E	29	21	20
Zambia	Copperbelt	Combined	Pinus michoacana	Lamba	13°00' S, 27°48’ E	29	17	12
Zambia	Copperbelt	Combined	Pinus michoacana	Lamba	13°00' S, 27°48’ E	29	23	18
Zambia	Copperbelt	Combined	Pinus michoacana	Lamba	13°00' S, 27°48’ E	29	33	18
Zambia	Copperbelt	Combined	Pinus michoacana	Lamba	13°00' S, 27°48’ E	29	38	20
Zambia	Copperbelt	Combined	Pinus michoacana	Lamba	13°00' S, 27°48’ E	29	21	19
Zambia	Copperbelt	Combined	Pinus michoacana	Lamba	13°00' S, 27°48’ E	29	32	21
Zambia	Copperbelt	Combined	Pinus michoacana	Lamba	13°00' S, 27°48’ E	29	19	14
Zambia	Copperbelt	Combined	Pinus michoacana	Lamba	13°00' S, 27°48’ E	29	13	10
Zambia	Copperbelt	Combined	Pinus michoacana	Lamba	13°00' S, 27°48’ E	29	26	18
Zambia	Copperbelt	Combined	Pinus michoacana	Lamba	13°00' S, 27°48’ E	29	28	19
Zambia	Copperbelt	Combined	Pinus michoacana	Lamba	13°00' S, 27°48’ E	29	19	16
Zambia	Copperbelt	Combined	Pinus michoacana	Lamba	13°00' S, 27°48’ E	29	15	12
Zambia	Copperbelt	Combined	Pinus michoacana	Lamba	13°00' S, 27°48’ E	29	18	15
Zambia	Copperbelt	Combined	Pinus michoacana	Lamba	13°00' S, 27°48’ E	29	24	22
Zambia	Copperbelt	Combined	Pinus michoacana	Lamba	13°00' S, 27°48’ E	29	36	23
Zambia	Copperbelt	Combined	Pinus michoacana	Lamba	13°00' S, 27°48’ E	29	33	23
Zambia	Copperbelt	Combined	Pinus michoacana	Lamba	13°00' S, 27°48’ E	29	29	24
Zambia	Copperbelt	Combined	Pinus michoacana	Lamba	13°00' S, 27°48’ E	29	23	20
Zambia	Copperbelt	Combined	Pinus michoacana	Lamba	13°00' S, 27°48’ E	29	24	22
Zambia	Copperbelt	Combined	Pinus michoacana	Lamba	13°00' S, 27°48’ E	29	10	16
Zambia	Copperbelt	Combined	Pinus michoacana	Lamba	13°00' S, 27°48’ E	29	37	23
Zambia	Copperbelt	Combined	Pinus michoacana	Lamba	13°00' S, 27°48’ E	29	27	23
Zambia	Copperbelt	Combined	Pinus michoacana	Lamba	13°00' S, 27°48’ E	29	20	15
Zambia	Copperbelt	Combined	Pinus michoacana	Lamba	13°00' S, 27°48’ E	29	29	23
Zambia	Copperbelt	Combined	Pinus michoacana	Lamba	13°00' S, 27°48’ E	29	28	21
Zambia	Copperbelt	Combined	Pinus michoacana	Lamba	13°00' S, 27°48’ E	29	35	24
Zambia	Copperbelt	Combined	Pinus michoacana	Lamba	13°00' S, 27°48’ E	29	32	20
Zambia	Copperbelt	Combined	Pinus michoacana	Lamba	13°00' S, 27°48’ E	29	11	17
Zambia	Copperbelt	Combined	Pinus michoacana	Lamba	13°00' S, 27°48’ E	29	45	25
Zambia	Copperbelt	Combined	Pinus michoacana	Lamba	13°00' S, 27°48’ E	29	36	23
Zambia	Copperbelt	Combined	Pinus michoacana	Lamba	13°00' S, 27°48’ E	29	19	18
Zambia	Copperbelt	Combined	Pinus michoacana	Lamba	13°00' S, 27°48’ E	29	36	24
Zambia	Copperbelt	Combined	Pinus michoacana	Lamba	13°00' S, 27°48’ E	29	34	25
Zambia	Copperbelt	Combined	Pinus michoacana	Lamba	13°00' S, 27°48’ E	29	20	21
Zambia	Copperbelt	Combined	Pinus michoacana	Lamba	13°00' S, 27°48’ E	29	36	25
Zambia	Copperbelt	Combined	Pinus michoacana	Lamba	13°00' S, 27°48’ E	29	23	22
Zambia	Copperbelt	Combined	Pinus michoacana	Lamba	13°00' S, 27°48’ E	29	32	24
Zambia	Copperbelt	Combined	Pinus michoacana	Lamba	13°00' S, 27°48’ E	29	33	25
Zambia	Copperbelt	Combined	Pinus michoacana	Lamba	13°00' S, 27°48’ E	29	25	21
Zambia	Copperbelt	Combined	Pinus michoacana	Lamba	13°00' S, 27°48’ E	29	28	22
Zambia	Copperbelt	Combined	Pinus michoacana	Lamba	13°00' S, 27°48’ E	29	23	20
Zambia	Copperbelt	Combined	Pinus michoacana	Lamba	13°00' S, 27°48’ E	29	15	18
Zambia	Copperbelt	Combined	Pinus michoacana	Lamba	13°00' S, 27°48’ E	29	21	21
Zambia	Copperbelt	Combined	Pinus michoacana	Lamba	13°00' S, 27°48’ E	29	28	24
Zambia	Copperbelt	Combined	Pinus michoacana	Lamba	13°00' S, 27°48’ E	29	32	25
Zambia	Copperbelt	Combined	Pinus michoacana	Lamba	13°00' S, 27°48’ E	29	39	22
Zambia	Copperbelt	Combined	Pinus michoacana	Lamba	13°00' S, 27°48’ E	29	32	25
Zambia	Copperbelt	Combined	Pinus michoacana	Lamba	13°00' S, 27°48’ E	29	31	23
Zambia	Copperbelt	Combined	Pinus michoacana	Lamba	13°00' S, 27°48’ E	29	28	21
Zambia	Copperbelt	Combined	Pinus michoacana	Lamba	13°00' S, 27°48’ E	29	23	21
Zambia	Copperbelt	Combined	Pinus michoacana	Lamba	13°00' S, 27°48’ E	29	38	25
Zambia	Copperbelt	Combined	Pinus michoacana	Lamba	13°00' S, 27°48’ E	29	28	24
Zambia	Copperbelt	Combined	Pinus michoacana	Lamba	13°00' S, 27°48’ E	29	17	16
Zambia	Copperbelt	Combined	Pinus michoacana	Lamba	13°00' S, 27°48’ E	29	33	24
Zambia	Copperbelt	Combined	Pinus michoacana	Lamba	13°00' S, 27°48’ E	29	36	25
Zambia	Copperbelt	Combined	Pinus michoacana	Lamba	13°00' S, 27°48’ E	29	22	19
Zambia	Copperbelt	Combined	Pinus michoacana	Lamba	13°00' S, 27°48’ E	29	10	16
Zambia	Copperbelt	Combined	Pinus michoacana	Lamba	13°00' S, 27°48’ E	29	28	23
Zambia	Copperbelt	Combined	Pinus michoacana	Lamba	13°00' S, 27°48’ E	29	38	25
Zambia	Copperbelt	Combined	Pinus michoacana	Lamba	13°00' S, 27°48’ E	29	32	25
Zambia	Copperbelt	Combined	Pinus michoacana	Lamba	13°00' S, 27°48’ E	29	24	20
Zambia	Copperbelt	Combined	Pinus michoacana	Lamba	13°00' S, 27°48’ E	29	10	16
Zambia	Copperbelt	Combined	Pinus michoacana	Lamba	13°00' S, 27°48’ E	29	24	20
Zambia	Copperbelt	Combined	Pinus michoacana	Lamba	13°00' S, 27°48’ E	29	31	23
Zambia	Copperbelt	Combined	Pinus michoacana	Lamba	13°00' S, 27°48’ E	29	41	24
Zambia	Copperbelt	Combined	Pinus michoacana	Lamba	13°00' S, 27°48’ E	29	38	24
Zambia	Copperbelt	Combined	Pinus michoacana	Lamba	13°00' S, 27°48’ E	29	29	23
Zambia	Copperbelt	Combined	Pinus michoacana	Lamba	13°00' S, 27°48’ E	29	23	17
Zambia	Copperbelt	Combined	Pinus michoacana	Lamba	13°00' S, 27°48’ E	29	18	15
Zambia	Copperbelt	Combined	Pinus michoacana	Lamba	13°00' S, 27°48’ E	29	30	22
Zambia	Copperbelt	Combined	Pinus michoacana	Lamba	13°00' S, 27°48’ E	29	22	18
Zambia	Copperbelt	Combined	Pinus michoacana	Lamba	13°00' S, 27°48’ E	29	17	12
Zambia	Copperbelt	Combined	Pinus michoacana	Lamba	13°00' S, 27°48’ E	29	29	20
Zambia	Copperbelt	Combined	Pinus michoacana	Lamba	13°00' S, 27°48’ E	29	27	18
Zambia	Copperbelt	Combined	Pinus michoacana	Lamba	13°00' S, 27°48’ E	29	23	17
Zambia	Copperbelt	Combined	Pinus michoacana	Lamba	13°00' S, 27°48’ E	29	26	17
Zambia	Copperbelt	Combined	Pinus michoacana	Lamba	13°00' S, 27°48’ E	29	12	12
Zambia	Copperbelt	Combined	Pinus michoacana	Lamba	13°00' S, 27°48’ E	29	16	10
Zambia	Copperbelt	Combined	Pinus michoacana	Lamba	13°00' S, 27°48’ E	29	43	20
Zambia	Copperbelt	Combined	Pinus michoacana	Lamba	13°00' S, 27°48’ E	29	29	18
Zambia	Copperbelt	Combined	Pinus michoacana	Lamba	13°00' S, 27°48’ E	29	22	16
Zambia	Copperbelt	Combined	Pinus michoacana	Lamba	13°00' S, 27°48’ E	29	29	18
Zambia	Copperbelt	Combined	Pinus michoacana	Lamba	13°00' S, 27°48’ E	29	16	12
Zambia	Copperbelt	Combined	Pinus michoacana	Lamba	13°00' S, 27°48’ E	29	24	18
Zambia	Copperbelt	Combined	Pinus michoacana	Lamba	13°00' S, 27°48’ E	29	17	16
Zambia	Copperbelt	Combined	Pinus michoacana	Lamba	13°00' S, 27°48’ E	29	24	19
Zambia	Copperbelt	Combined	Pinus michoacana	Lamba	13°00' S, 27°48’ E	29	21	18
Zambia	Copperbelt	Combined	Pinus michoacana	Lamba	13°00' S, 27°48’ E	29	17	16
Zambia	Copperbelt	Combined	Pinus michoacana	Lamba	13°00' S, 27°48’ E	29	16	12
Zambia	Copperbelt	Combined	Pinus michoacana	Lamba	13°00' S, 27°48’ E	29	41	21
Zambia	Copperbelt	Combined	Pinus michoacana	Lamba	13°00' S, 27°48’ E	29	28	20
Zambia	Copperbelt	Combined	Pinus michoacana	Lamba	13°00' S, 27°48’ E	29	25	18
Zambia	Copperbelt	Combined	Pinus michoacana	Lamba	13°00' S, 27°48’ E	29	24	18
Zambia	Copperbelt	Combined	Pinus michoacana	Lamba	13°00' S, 27°48’ E	29	22	17
Zambia	Copperbelt	Combined	Pinus michoacana	Lamba	13°00' S, 27°48’ E	29	22	18
Zambia	Copperbelt	Combined	Pinus michoacana	Lamba	13°00' S, 27°48’ E	29	16	12
Zambia	Copperbelt	Combined	Pinus michoacana	Lamba	13°00' S, 27°48’ E	29	32	20
Zambia	Copperbelt	Combined	Pinus michoacana	Lamba	13°00' S, 27°48’ E	29	27	21
Zambia	Copperbelt	Combined	Pinus michoacana	Lamba	13°00' S, 27°48’ E	29	27	21
Zambia	Copperbelt	Combined	Pinus michoacana	Lamba	13°00' S, 27°48’ E	29	43	22
Zambia	Copperbelt	Combined	Pinus michoacana	Lamba	13°00' S, 27°48’ E	29	30	22
Zambia	Copperbelt	Combined	Pinus michoacana	Lamba	13°00' S, 27°48’ E	29	11	10
Zambia	Copperbelt	Combined	Pinus michoacana	Lamba	13°00' S, 27°48’ E	29	40	23
Zambia	Copperbelt	Combined	Pinus michoacana	Lamba	13°00' S, 27°48’ E	29	15	15
Zambia	Copperbelt	Combined	Pinus michoacana	Lamba	13°00' S, 27°48’ E	29	32	23
Zambia	Copperbelt	Combined	Pinus michoacana	Lamba	13°00' S, 27°48’ E	29	20	18
Zambia	Copperbelt	Combined	Pinus michoacana	Lamba	13°00' S, 27°48’ E	29	23	20
Zambia	Copperbelt	Combined	Pinus michoacana	Lamba	13°00' S, 27°48’ E	29	32	25
Zambia	Copperbelt	Combined	Pinus michoacana	Lamba	13°00' S, 27°48’ E	29	28	24
Zambia	Copperbelt	Combined	Pinus michoacana	Lamba	13°00' S, 27°48’ E	29	17	16
Zambia	Copperbelt	Combined	Pinus michoacana	Lamba	13°00' S, 27°48’ E	29	22	18
Zambia	Copperbelt	Combined	Pinus michoacana	Lamba	13°00' S, 27°48’ E	29	34	22
Zambia	Copperbelt	Combined	Pinus michoacana	Lamba	13°00' S, 27°48’ E	29	17	16
Zambia	Copperbelt	Combined	Pinus michoacana	Lamba	13°00' S, 27°48’ E	29	25	20
Zambia	Copperbelt	Combined	Pinus michoacana	Lamba	13°00' S, 27°48’ E	29	36	23
Zambia	Copperbelt	Combined	Pinus michoacana	Lamba	13°00' S, 27°48’ E	29	34	22
Zambia	Copperbelt	Combined	Pinus michoacana	Lamba	13°00' S, 27°48’ E	29	39	22
Zambia	Copperbelt	Combined	Pinus michoacana	Lamba	13°00' S, 27°48’ E	29	26	20
Zambia	Copperbelt	Combined	Pinus michoacana	Lamba	13°00' S, 27°48’ E	29	22	18
Zambia	Copperbelt	Combined	Pinus michoacana	Lamba	13°00' S, 27°48’ E	29	23	18
Zambia	Copperbelt	Combined	Pinus michoacana	Lamba	13°00' S, 27°48’ E	29	33	20
Zambia	Copperbelt	Combined	Pinus michoacana	Lamba	13°00' S, 27°48’ E	29	29	23
Zambia	Copperbelt	Combined	Pinus michoacana	Lamba	13°00' S, 27°48’ E	29	28	23
Zambia	Copperbelt	Combined	Pinus michoacana	Lamba	13°00' S, 27°48’ E	29	33	25
Zambia	Copperbelt	Combined	Pinus michoacana	Lamba	13°00' S, 27°48’ E	29	27	22
Zambia	Copperbelt	Combined	Pinus michoacana	Lamba	13°00' S, 27°48’ E	29	32	23
Zambia	Copperbelt	Combined	Pinus michoacana	Lamba	13°00' S, 27°48’ E	29	36	24
Zambia	Copperbelt	Combined	Pinus michoacana	Lamba	13°00' S, 27°48’ E	29	33	23
Zambia	Copperbelt	Combined	Pinus michoacana	Lamba	13°00' S, 27°48’ E	29	34	23
Zambia	Copperbelt	Combined	Pinus michoacana	Lamba	13°00' S, 27°48’ E	29	23	20
Zambia	Copperbelt	Combined	Pinus michoacana	Lamba	13°00' S, 27°48’ E	29	29	20
Zambia	Copperbelt	Combined	Pinus michoacana	Lamba	13°00' S, 27°48’ E	29	23	18
Zambia	Copperbelt	Combined	Pinus michoacana	Lamba	13°00' S, 27°48’ E	29	21	18
Zambia	Copperbelt	Combined	Pinus michoacana	Lamba	13°00' S, 27°48’ E	29	27	21
Zambia	Copperbelt	Combined	Pinus michoacana	Lamba	13°00' S, 27°48’ E	29	21	20
Zambia	Copperbelt	Combined	Pinus michoacana	Lamba	13°00' S, 27°48’ E	29	16	10
Zambia	Copperbelt	Combined	Pinus michoacana	Lamba	13°00' S, 27°48’ E	29	35	23
Zambia	Copperbelt	Combined	Pinus michoacana	Lamba	13°00' S, 27°48’ E	29	28	23
Zambia	Copperbelt	Combined	Pinus michoacana	Lamba	13°00' S, 27°48’ E	29	30	23
Zambia	Copperbelt	Combined	Pinus michoacana	Ndola	12°55' S, 28°26' E	31	37	26
Zambia	Copperbelt	Combined	Pinus michoacana	Ndola	12°55' S, 28°26' E	31	29	24
Zambia	Copperbelt	Combined	Pinus michoacana	Ndola	12°55' S, 28°26' E	31	23	26
Zambia	Copperbelt	Combined	Pinus michoacana	Ndola	12°55' S, 28°26' E	31	13	20
Zambia	Copperbelt	Combined	Pinus michoacana	Ndola	12°55' S, 28°26' E	31	37	26
Zambia	Copperbelt	Combined	Pinus michoacana	Ndola	12°55' S, 28°26' E	31	40	25
Zambia	Copperbelt	Combined	Pinus michoacana	Ndola	12°55' S, 28°26' E	31	25	27
Zambia	Copperbelt	Combined	Pinus michoacana	Ndola	12°55' S, 28°26' E	31	19	16
Zambia	Copperbelt	Combined	Pinus michoacana	Ndola	12°55' S, 28°26' E	31	30	27
Zambia	Copperbelt	Combined	Pinus michoacana	Ndola	12°55' S, 28°26' E	31	24	22
Zambia	Copperbelt	Combined	Pinus michoacana	Ndola	12°55' S, 28°26' E	31	22	20
Zambia	Copperbelt	Combined	Pinus michoacana	Ndola	12°55' S, 28°26' E	31	14	18
Zambia	Copperbelt	Combined	Pinus michoacana	Ndola	12°55' S, 28°26' E	31	25	19
Zambia	Copperbelt	Combined	Pinus michoacana	Ndola	12°55' S, 28°26' E	31	18	20
Zambia	Copperbelt	Combined	Pinus michoacana	Ndola	12°55' S, 28°26' E	31	16	22
Zambia	Copperbelt	Combined	Pinus michoacana	Ndola	12°55' S, 28°26' E	31	24	23
Zambia	Copperbelt	Combined	Pinus michoacana	Ndola	12°55' S, 28°26' E	31	35	26
Zambia	Copperbelt	Combined	Pinus michoacana	Ndola	12°55' S, 28°26' E	31	34	26
Zambia	Copperbelt	Combined	Pinus michoacana	Ndola	12°55' S, 28°26' E	31	29	25
Zambia	Copperbelt	Combined	Pinus michoacana	Ndola	12°55' S, 28°26' E	31	35	22
Zambia	Copperbelt	Combined	Pinus michoacana	Ndola	12°55' S, 28°26' E	31	35	26
Zambia	Copperbelt	Combined	Pinus michoacana	Ndola	12°55' S, 28°26' E	31	31	26
Zambia	Copperbelt	Combined	Pinus michoacana	Ndola	12°55' S, 28°26' E	31	27	26
Zambia	Copperbelt	Combined	Pinus michoacana	Ndola	12°55' S, 28°26' E	31	33	26
Zambia	Copperbelt	Combined	Pinus michoacana	Ndola	12°55' S, 28°26' E	31	26	20
Zambia	Copperbelt	Combined	Pinus michoacana	Ndola	12°55' S, 28°26' E	31	16	15
Zambia	Copperbelt	Combined	Pinus michoacana	Ndola	12°55' S, 28°26' E	33	41	23
Zambia	Copperbelt	Combined	Pinus michoacana	Ndola	12°55' S, 28°26' E	33	33	23
Zambia	Copperbelt	Combined	Pinus michoacana	Ndola	12°55' S, 28°26' E	33	36	23
Zambia	Copperbelt	Combined	Pinus michoacana	Ndola	12°55' S, 28°26' E	33	30	23
Zambia	Copperbelt	Combined	Pinus michoacana	Ndola	12°55' S, 28°26' E	33	37	23
Zambia	Copperbelt	Combined	Pinus michoacana	Ndola	12°55' S, 28°26' E	33	29	21
Zambia	Copperbelt	Combined	Pinus michoacana	Ndola	12°55' S, 28°26' E	33	35	24
Zambia	Copperbelt	Combined	Pinus michoacana	Ndola	12°55' S, 28°26' E	33	40	24
Zambia	Copperbelt	Combined	Pinus michoacana	Ndola	12°55' S, 28°26' E	33	32	23
Zambia	Copperbelt	Combined	Pinus michoacana	Ndola	12°55' S, 28°26' E	33	36	23
Zambia	Copperbelt	Combined	Pinus michoacana	Ndola	12°55' S, 28°26' E	33	37	24
Zambia	Copperbelt	Combined	Pinus michoacana	Ndola	12°55' S, 28°26' E	33	30	22
Zambia	Copperbelt	Combined	Pinus michoacana	Ndola	12°55' S, 28°26' E	33	34	22
Zambia	Copperbelt	Combined	Pinus michoacana	Ndola	12°55' S, 28°26' E	33	38	23
Zambia	Copperbelt	Combined	Pinus michoacana	Ndola	12°55' S, 28°26' E	33	33	23
Zambia	Copperbelt	Combined	Pinus michoacana	Ndola	12°55' S, 28°26' E	33	39	23
Zambia	Copperbelt	Combined	Pinus michoacana	Ndola	12°55' S, 28°26' E	33	35	23
Zambia	Copperbelt	Combined	Pinus michoacana	Ndola	12°55' S, 28°26' E	33	46	23
Zambia	Copperbelt	Combined	Pinus michoacana	Ndola	12°55' S, 28°26' E	33	32	22
Zambia	Copperbelt	Combined	Pinus michoacana	Ndola	12°55' S, 28°26' E	33	37	23
Zambia	Copperbelt	Combined	Pinus michoacana	Ndola	12°55' S, 28°26' E	33	35	22
Zambia	Copperbelt	Combined	Pinus michoacana	Ndola	12°55' S, 28°26' E	33	17	16
Zambia	Copperbelt	Combined	Pinus michoacana	Ndola	12°55' S, 28°26' E	33	26	20
Zambia	Copperbelt	Combined	Pinus michoacana	Ndola	12°55' S, 28°26' E	33	37	23
Zambia	Copperbelt	Combined	Pinus michoacana	Ndola	12°55' S, 28°26' E	33	22	19
Zambia	Copperbelt	Combined	Pinus michoacana	Ndola	12°55' S, 28°26' E	33	28	21
Zambia	Copperbelt	Combined	Pinus michoacana	Ndola	12°55' S, 28°26' E	33	32	21
Zambia	Copperbelt	Combined	Pinus michoacana	Ndola	12°55' S, 28°26' E	33	45	23
Zambia	Copperbelt	Combined	Pinus michoacana	Ndola	12°55' S, 28°26' E	33	35	22
Zambia	Copperbelt	Combined	Pinus michoacana	Ndola	12°55' S, 28°26' E	33	37	22
Zambia	Copperbelt	Combined	Pinus michoacana	Ndola	12°55' S, 28°26' E	33	25	21
Zambia	Copperbelt	Combined	Pinus michoacana	Ndola	12°55' S, 28°26' E	33	20	21
Zambia	Copperbelt	Combined	Pinus michoacana	Ndola	12°55' S, 28°26' E	33	32	21
Zambia	Copperbelt	Combined	Pinus michoacana	Ndola	12°55' S, 28°26' E	33	39	23
Zambia	Copperbelt	Combined	Pinus michoacana	Ndola	12°55' S, 28°26' E	33	33	22
Zambia	Copperbelt	Combined	Pinus michoacana	Ndola	12°55' S, 28°26' E	33	44	23
Zambia	Copperbelt	Combined	Pinus michoacana	Ndola	12°55' S, 28°26' E	33	35	22
Zambia	Copperbelt	Combined	Pinus michoacana	Ndola	12°55' S, 28°26' E	33	21	19
Zambia	Copperbelt	Combined	Pinus michoacana	Ndola	12°55' S, 28°26' E	33	27	20
Zambia	Copperbelt	Combined	Pinus michoacana	Ndola	12°55' S, 28°26' E	31	19	22
Zambia	Copperbelt	Combined	Pinus michoacana	Ndola	12°55' S, 28°26' E	31	30	22
Zambia	Copperbelt	Combined	Pinus michoacana	Ndola	12°55' S, 28°26' E	31	18	14
Zambia	Copperbelt	Combined	Pinus michoacana	Ndola	12°55' S, 28°26' E	31	19	17
Zambia	Copperbelt	Combined	Pinus michoacana	Ndola	12°55' S, 28°26' E	31	18	19
Zambia	Copperbelt	Combined	Pinus michoacana	Ndola	12°55' S, 28°26' E	31	26	21
Zambia	Copperbelt	Combined	Pinus michoacana	Ndola	12°55' S, 28°26' E	31	14	18
Zambia	Copperbelt	Combined	Pinus michoacana	Ndola	12°55' S, 28°26' E	31	28	23
Zambia	Copperbelt	Combined	Pinus michoacana	Ndola	12°55' S, 28°26' E	31	36	27
Zambia	Copperbelt	Combined	Pinus michoacana	Ndola	12°55' S, 28°26' E	31	28	24
Zambia	Copperbelt	Combined	Pinus michoacana	Ndola	12°55' S, 28°26' E	31	36	25
Zambia	Copperbelt	Combined	Pinus michoacana	Ndola	12°55' S, 28°26' E	31	23	20
Zambia	Copperbelt	Combined	Pinus michoacana	Ndola	12°55' S, 28°26' E	31	37	26
Zambia	Copperbelt	Combined	Pinus michoacana	Ndola	12°55' S, 28°26' E	31	27	24
Zambia	Copperbelt	Combined	Pinus michoacana	Ndola	12°55' S, 28°26' E	31	17	15
Zambia	Copperbelt	Combined	Pinus michoacana	Ndola	12°55' S, 28°26' E	31	22	20
Zambia	Copperbelt	Combined	Pinus michoacana	Ndola	12°55' S, 28°26' E	31	27	24
Zambia	Copperbelt	Combined	Pinus michoacana	Ndola	12°55' S, 28°26' E	31	30	26
Zambia	Copperbelt	Combined	Pinus michoacana	Ndola	12°55' S, 28°26' E	31	40	27
Zambia	Copperbelt	Combined	Pinus michoacana	Ndola	12°55' S, 28°26' E	31	38	28
Zambia	Copperbelt	Combined	Pinus michoacana	Ndola	12°55' S, 28°26' E	31	25	23
Zambia	Copperbelt	Combined	Pinus michoacana	Ndola	12°55' S, 28°26' E	31	34	25
Zambia	Copperbelt	Combined	Pinus michoacana	Ndola	12°55' S, 28°26' E	31	28	26
Zambia	Copperbelt	Combined	Pinus michoacana	Ndola	12°55' S, 28°26' E	31	30	27
Zambia	Copperbelt	Combined	Pinus michoacana	Ndola	12°55' S, 28°26' E	31	25	28
Zambia	Copperbelt	Combined	Pinus michoacana	Ndola	12°55' S, 28°26' E	31	29	25
Zambia	Copperbelt	Combined	Pinus michoacana	Ndola	12°55' S, 28°26' E	31	29	23
Zambia	Copperbelt	Combined	Pinus michoacana	Ndola	12°55' S, 28°26' E	31	25	24
Zambia	Copperbelt	Combined	Pinus michoacana	Ndola	12°55' S, 28°26' E	31	24	23
Zambia	Copperbelt	Combined	Pinus michoacana	Ndola	12°55' S, 28°26' E	31	26	20
Zambia	Copperbelt	Combined	Pinus michoacana	Ndola	12°55' S, 28°26' E	31	18	16
Zambia	Copperbelt	Combined	Pinus michoacana	Ndola	12°55' S, 28°26' E	31	30	22
Zambia	Copperbelt	Combined	Pinus michoacana	Ndola	12°55' S, 28°26' E	31	38	25
Zambia	Copperbelt	Combined	Pinus michoacana	Ndola	12°55' S, 28°26' E	31	37	27
Zambia	Copperbelt	Combined	Pinus michoacana	Ndola	12°55' S, 28°26' E	31	31	25
Zambia	Copperbelt	Combined	Pinus michoacana	Ndola	12°55' S, 28°26' E	31	41	29
Zambia	Copperbelt	Combined	Pinus michoacana	Ndola	12°55' S, 28°26' E	31	26	25
Zambia	Copperbelt	Combined	Pinus michoacana	Ndola	12°55' S, 28°26' E	31	24	24
Zambia	Copperbelt	Combined	Pinus michoacana	Ndola	12°55' S, 28°26' E	31	35	24
Zambia	Copperbelt	Combined	Pinus michoacana	Ndola	12°55' S, 28°26' E	31	37	26
Zambia	Copperbelt	Combined	Pinus michoacana	Ndola	12°55' S, 28°26' E	31	30	24
Zambia	Copperbelt	Combined	Pinus michoacana	Ndola	12°55' S, 28°26' E	31	37	27
Zambia	Copperbelt	Combined	Pinus michoacana	Ndola	12°55' S, 28°26' E	31	17	20
Zambia	Copperbelt	Combined	Pinus michoacana	Ndola	12°55' S, 28°26' E	31	35	22
Zambia	Copperbelt	Combined	Pinus michoacana	Ndola	12°55' S, 28°26' E	31	36	24
Zambia	Copperbelt	Combined	Pinus michoacana	Ndola	12°55' S, 28°26' E	31	22	23
Zambia	Copperbelt	Combined	Pinus michoacana	Ndola	12°55' S, 28°26' E	31	17	14
Zambia	Copperbelt	Combined	Pinus michoacana	Ndola	12°55' S, 28°26' E	31	19	16
Zambia	Copperbelt	Combined	Pinus michoacana	Ndola	12°55' S, 28°26' E	31	29	20
Zambia	Copperbelt	Combined	Pinus michoacana	Ndola	12°55' S, 28°26' E	31	26	21
Zambia	Copperbelt	Combined	Pinus michoacana	Ndola	12°55' S, 28°26' E	31	41	22
Zambia	Copperbelt	Combined	Pinus michoacana	Ndola	12°55' S, 28°26' E	31	26	19
Zambia	Copperbelt	Combined	Pinus michoacana	Ndola	12°55' S, 28°26' E	31	30	22
Zambia	Copperbelt	Combined	Pinus michoacana	Ndola	12°55' S, 28°26' E	31	26	18
Zambia	Copperbelt	Combined	Pinus michoacana	Ndola	12°55' S, 28°26' E	31	15	15
Zambia	Copperbelt	Combined	Pinus michoacana	Ndola	12°55' S, 28°26' E	31	34	21
Zambia	Copperbelt	Combined	Pinus michoacana	Ndola	12°55' S, 28°26' E	31	29	19
Zambia	Copperbelt	Combined	Pinus michoacana	Ndola	12°55' S, 28°26' E	31	35	21
Zambia	Copperbelt	Combined	Pinus michoacana	Ndola	12°55' S, 28°26' E	31	34	18
Zambia	Copperbelt	Combined	Pinus michoacana	Ndola	12°55' S, 28°26' E	31	29	20
Zambia	Copperbelt	Combined	Pinus michoacana	Ndola	12°55' S, 28°26' E	31	21	16
Zambia	Copperbelt	Combined	Pinus michoacana	Ndola	12°55' S, 28°26' E	31	33	20
Zambia	Copperbelt	Combined	Pinus michoacana	Ndola	12°55' S, 28°26' E	31	28	21
Zambia	Copperbelt	Combined	Pinus michoacana	Ndola	12°55' S, 28°26' E	31	17	16
Zambia	Copperbelt	Combined	Pinus michoacana	Ndola	12°55' S, 28°26' E	31	23	18
Zambia	Copperbelt	Combined	Pinus michoacana	Ndola	12°55' S, 28°26' E	31	21	17
Zambia	Copperbelt	Combined	Pinus michoacana	Ndola	12°55' S, 28°26' E	31	29	20
Zambia	Copperbelt	Combined	Pinus michoacana	Ndola	12°55' S, 28°26' E	31	17	16
Zambia	Copperbelt	Combined	Pinus michoacana	Ndola	12°55' S, 28°26' E	31	27	19
Zambia	Copperbelt	Combined	Pinus michoacana	Ndola	12°55' S, 28°26' E	31	19	18
Zambia	Copperbelt	Combined	Pinus michoacana	Ndola	12°55' S, 28°26' E	31	40	23
Zambia	Copperbelt	Combined	Pinus michoacana	Ndola	12°55' S, 28°26' E	31	29	21
Zambia	Copperbelt	Combined	Pinus michoacana	Ndola	12°55' S, 28°26' E	31	30	19
Zambia	Copperbelt	Combined	Pinus michoacana	Ndola	12°55' S, 28°26' E	31	27	17
Zambia	Copperbelt	Combined	Pinus michoacana	Ndola	12°55' S, 28°26' E	31	31	23
Zambia	Copperbelt	Combined	Pinus michoacana	Ndola	12°55' S, 28°26' E	31	23	18
Zambia	Copperbelt	Combined	Pinus michoacana	Ndola	12°55' S, 28°26' E	31	28	21
Zambia	Copperbelt	Combined	Pinus michoacana	Ndola	12°55' S, 28°26' E	31	29	22
Zambia	Copperbelt	Combined	Pinus michoacana	Ndola	12°55' S, 28°26' E	31	28	21
Zambia	Copperbelt	Combined	Pinus michoacana	Ndola	12°55' S, 28°26' E	31	46	21
Zambia	Copperbelt	Combined	Pinus michoacana	Ndola	12°55' S, 28°26' E	31	32	22
Zambia	Copperbelt	Combined	Pinus michoacana	Ndola	12°55' S, 28°26' E	31	21	18
Zambia	Copperbelt	Combined	Pinus michoacana	Ndola	12°55' S, 28°26' E	31	31	20
Zambia	Copperbelt	Combined	Pinus michoacana	Ndola	12°55' S, 28°26' E	31	18	16
Zambia	Copperbelt	Combined	Pinus michoacana	Ndola	12°55' S, 28°26' E	31	26	23
Zambia	Copperbelt	Combined	Pinus michoacana	Ndola	12°55' S, 28°26' E	31	29	20
Zambia	Copperbelt	Combined	Pinus michoacana	Ndola	12°55' S, 28°26' E	31	21	18
Zambia	Copperbelt	Combined	Pinus michoacana	Ndola	12°55' S, 28°26' E	31	30	21
Zambia	Copperbelt	Combined	Pinus michoacana	Ndola	12°55' S, 28°26' E	31	35	23
Zambia	Copperbelt	Combined	Pinus michoacana	Ndola	12°55' S, 28°26' E	31	29	19
Zambia	Copperbelt	Combined	Pinus michoacana	Ndola	12°55' S, 28°26' E	31	32	22
Zambia	Copperbelt	Combined	Pinus michoacana	Ndola	12°55' S, 28°26' E	31	38	21
Zambia	Copperbelt	Combined	Pinus michoacana	Ndola	12°55' S, 28°26' E	31	35	20
Zambia	Copperbelt	Combined	Pinus michoacana	Ndola	12°55' S, 28°26' E	31	34	22
Zambia	Copperbelt	Combined	Pinus michoacana	Ndola	12°55' S, 28°26' E	31	26	19
Zambia	Copperbelt	Combined	Pinus michoacana	Ndola	12°55' S, 28°26' E	31	24	21
Zambia	Copperbelt	Combined	Pinus michoacana	Ndola	12°55' S, 28°26' E	31	35	23
Zambia	Copperbelt	Combined	Pinus michoacana	Ndola	12°55' S, 28°26' E	31	27	19
Zambia	Copperbelt	Combined	Pinus michoacana	Ndola	12°55' S, 28°26' E	31	32	20
Zambia	Copperbelt	Combined	Pinus michoacana	Ndola	12°55' S, 28°26' E	31	21	20
Zambia	Copperbelt	Combined	Pinus michoacana	Ndola	12°55' S, 28°26' E	31	24	15
Zambia	Copperbelt	Combined	Pinus michoacana	Ndola	12°55' S, 28°26' E	31	20	18
Zambia	Copperbelt	Combined	Pinus michoacana	Ndola	12°55' S, 28°26' E	31	15	14
Zambia	Copperbelt	Combined	Pinus michoacana	Ndola	12°55' S, 28°26' E	31	34	22
Zambia	Copperbelt	Combined	Pinus michoacana	Ndola	12°55' S, 28°26' E	31	40	23
Zambia	Copperbelt	Combined	Pinus michoacana	Ndola	12°55' S, 28°26' E	31	32	21
Zambia	Copperbelt	Combined	Pinus michoacana	Ndola	12°55' S, 28°26' E	31	31	22
Zambia	Copperbelt	Combined	Pinus michoacana	Ndola	12°55' S, 28°26' E	31	28	22
Zambia	Copperbelt	Combined	Pinus michoacana	Ndola	12°55' S, 28°26' E	31	30	22
Zambia	Copperbelt	Combined	Pinus michoacana	Ndola	12°55' S, 28°26' E	31	35	20
Zambia	Copperbelt	Combined	Pinus michoacana	Ndola	12°55' S, 28°26' E	31	17	12
Zambia	Copperbelt	Combined	Pinus michoacana	Ndola	12°55' S, 28°26' E	31	33	23
Zambia	Copperbelt	Combined	Pinus michoacana	Ndola	12°55' S, 28°26' E	31	40	22
Zambia	Copperbelt	Combined	Pinus michoacana	Ndola	12°55' S, 28°26' E	31	40	22
Zambia	Copperbelt	Combined	Pinus michoacana	Ndola	12°55' S, 28°26' E	31	24	20
Zambia	Copperbelt	Combined	Pinus michoacana	Ndola	12°55' S, 28°26' E	31	26	19
Zambia	Copperbelt	Combined	Pinus michoacana	Ndola	12°55' S, 28°26' E	31	23	20
Zambia	Copperbelt	Combined	Pinus michoacana	Ndola	12°55' S, 28°26' E	31	25	20
Zambia	Copperbelt	Combined	Pinus michoacana	Ndola	12°55' S, 28°26' E	31	30	22
Zambia	Copperbelt	Combined	Pinus michoacana	Ndola	12°55' S, 28°26' E	36	34	26
Zambia	Copperbelt	Combined	Pinus michoacana	Ndola	12°55' S, 28°26' E	36	19	20
Zambia	Copperbelt	Combined	Pinus michoacana	Ndola	12°55' S, 28°26' E	36	23	24
Zambia	Copperbelt	Combined	Pinus michoacana	Ndola	12°55' S, 28°26' E	36	36	25
Zambia	Copperbelt	Combined	Pinus michoacana	Ndola	12°55' S, 28°26' E	36	20	24
Zambia	Copperbelt	Combined	Pinus michoacana	Ndola	12°55' S, 28°26' E	36	22	24
Zambia	Copperbelt	Combined	Pinus michoacana	Ndola	12°55' S, 28°26' E	36	21	25
Zambia	Copperbelt	Combined	Pinus michoacana	Ndola	12°55' S, 28°26' E	36	38	26
Zambia	Copperbelt	Combined	Pinus michoacana	Ndola	12°55' S, 28°26' E	36	22	24
Zambia	Copperbelt	Combined	Pinus michoacana	Ndola	12°55' S, 28°26' E	36	27	25
Zambia	Copperbelt	Combined	Pinus michoacana	Ndola	12°55' S, 28°26' E	36	22	23
Zambia	Copperbelt	Combined	Pinus michoacana	Ndola	12°55' S, 28°26' E	36	40	24
Zambia	Copperbelt	Combined	Pinus michoacana	Ndola	12°55' S, 28°26' E	36	24	23
Zambia	Copperbelt	Combined	Pinus michoacana	Ndola	12°55' S, 28°26' E	36	16	21
Zambia	Copperbelt	Combined	Pinus michoacana	Ndola	12°55' S, 28°26' E	36	19	21
Zambia	Copperbelt	Combined	Pinus michoacana	Ndola	12°55' S, 28°26' E	36	16	19
Zambia	Copperbelt	Combined	Pinus michoacana	Ndola	12°55' S, 28°26' E	36	26	23
Zambia	Copperbelt	Combined	Pinus michoacana	Ndola	12°55' S, 28°26' E	36	34	24
Zambia	Copperbelt	Combined	Pinus michoacana	Ndola	12°55' S, 28°26' E	36	15	17
Zambia	Copperbelt	Combined	Pinus michoacana	Ndola	12°55' S, 28°26' E	36	32	25
Zambia	Copperbelt	Combined	Pinus michoacana	Ndola	12°55' S, 28°26' E	36	21	23
Zambia	Copperbelt	Combined	Pinus michoacana	Ndola	12°55' S, 28°26' E	36	25	26
Zambia	Copperbelt	Combined	Pinus michoacana	Ndola	12°55' S, 28°26' E	36	18	22
Zambia	Copperbelt	Combined	Pinus michoacana	Ndola	12°55' S, 28°26' E	36	19	17
Zambia	Copperbelt	Combined	Pinus michoacana	Ndola	12°55' S, 28°26' E	36	35	21
Zambia	Copperbelt	Combined	Pinus michoacana	Ndola	12°55' S, 28°26' E	36	16	18
Zambia	Copperbelt	Combined	Pinus michoacana	Ndola	12°55' S, 28°26' E	36	26	26
Zambia	Copperbelt	Combined	Pinus michoacana	Ndola	12°55' S, 28°26' E	36	24	26
Zambia	Copperbelt	Combined	Pinus michoacana	Ndola	12°55' S, 28°26' E	36	30	24
Zambia	Copperbelt	Combined	Pinus michoacana	Ndola	12°55' S, 28°26' E	36	30	25
Zambia	Copperbelt	Combined	Pinus michoacana	Ndola	12°55' S, 28°26' E	36	28	24
Zambia	Copperbelt	Combined	Pinus michoacana	Ndola	12°55' S, 28°26' E	36	27	23
Zambia	Copperbelt	Combined	Pinus michoacana	Ndola	12°55' S, 28°26' E	36	28	25
Zambia	Copperbelt	Combined	Pinus michoacana	Ndola	12°55' S, 28°26' E	36	32	26
Zambia	Copperbelt	Combined	Pinus michoacana	Ndola	12°55' S, 28°26' E	36	37	26
Zambia	Copperbelt	Combined	Pinus michoacana	Ndola	12°55' S, 28°26' E	36	20	23
Zambia	Copperbelt	Combined	Pinus michoacana	Ndola	12°55' S, 28°26' E	36	15	18
Zambia	Copperbelt	Combined	Pinus michoacana	Ndola	12°55' S, 28°26' E	36	40	25
Zambia	Copperbelt	Combined	Pinus michoacana	Ndola	12°55' S, 28°26' E	36	41	26
Zambia	Copperbelt	Combined	Pinus michoacana	Ndola	12°55' S, 28°26' E	36	38	26
Zambia	Copperbelt	Combined	Pinus michoacana	Ndola	12°55' S, 28°26' E	36	34	25
Zambia	Copperbelt	Combined	Pinus michoacana	Ndola	12°55' S, 28°26' E	36	30	26
Zambia	Copperbelt	Combined	Pinus michoacana	Ndola	12°55' S, 28°26' E	36	15	18
Zambia	Copperbelt	Combined	Pinus michoacana	Ndola	12°55' S, 28°26' E	36	40	26
Zambia	Copperbelt	Combined	Pinus michoacana	Ndola	12°55' S, 28°26' E	36	24	24
Zambia	Copperbelt	Combined	Pinus michoacana	Ndola	12°55' S, 28°26' E	36	28	26
Zambia	Copperbelt	Combined	Pinus michoacana	Ndola	12°55' S, 28°26' E	36	40	26
Zambia	Copperbelt	Combined	Pinus michoacana	Ndola	12°55' S, 28°26' E	36	19	21
Zambia	Copperbelt	Combined	Pinus michoacana	Ndola	12°55' S, 28°26' E	36	28	24
Zambia	Copperbelt	Combined	Pinus michoacana	Ndola	12°55' S, 28°26' E	36	40	26
Zambia	Copperbelt	Combined	Pinus michoacana	Ndola	12°55' S, 28°26' E	36	42	26
Zambia	Copperbelt	Combined	Pinus michoacana	Ndola	12°55' S, 28°26' E	36	28	24
Zambia	Copperbelt	Combined	Pinus michoacana	Ndola	12°55' S, 28°26' E	36	40	27
Zambia	Copperbelt	Combined	Pinus michoacana	Ndola	12°55' S, 28°26' E	36	19	22
Zambia	Copperbelt	Combined	Pinus michoacana	Ndola	12°55' S, 28°26' E	36	38	27
Zambia	Copperbelt	Combined	Pinus michoacana	Ndola	12°55' S, 28°26' E	36	20	21
Zambia	Copperbelt	Combined	Pinus michoacana	Ndola	12°55' S, 28°26' E	36	32	27
Zambia	Copperbelt	Combined	Pinus michoacana	Ndola	12°55' S, 28°26' E	36	30	26
Zambia	Copperbelt	Combined	Pinus michoacana	Ndola	12°55' S, 28°26' E	36	41	27
Zambia	Copperbelt	Combined	Pinus michoacana	Ndola	12°55' S, 28°26' E	36	19	20
Zambia	Copperbelt	Combined	Pinus michoacana	Ndola	12°55' S, 28°26' E	36	29	26
Zambia	Copperbelt	Combined	Pinus michoacana	Ndola	12°55' S, 28°26' E	36	27	25
Zambia	Copperbelt	Combined	Pinus michoacana	Ndola	12°55' S, 28°26' E	36	18	22
Zambia	Copperbelt	Combined	Pinus michoacana	Ndola	12°55' S, 28°26' E	36	30	26
Zambia	Copperbelt	Combined	Pinus michoacana	Ndola	12°55' S, 28°26' E	36	20	23
Zambia	Copperbelt	Combined	Pinus michoacana	Ndola	12°55' S, 28°26' E	36	16	21
Zambia	Copperbelt	Combined	Pinus michoacana	Ndola	12°55' S, 28°26' E	36	17	22
Zambia	Copperbelt	Combined	Pinus michoacana	Ndola	12°55' S, 28°26' E	36	29	25
Zambia	Copperbelt	Combined	Pinus michoacana	Ndola	12°55' S, 28°26' E	36	10	13
Zambia	Copperbelt	Combined	Pinus michoacana	Ndola	12°55' S, 28°26' E	36	40	27
Zambia	Copperbelt	Combined	Pinus michoacana	Ndola	12°55' S, 28°26' E	36	17	21
Zambia	Copperbelt	Combined	Pinus michoacana	Ndola	12°55' S, 28°26' E	36	21	23
Zambia	Copperbelt	Combined	Pinus michoacana	Ndola	12°55' S, 28°26' E	36	18	20
Zambia	Copperbelt	Combined	Pinus michoacana	Ndola	12°55' S, 28°26' E	36	27	25
Zambia	Copperbelt	Combined	Pinus michoacana	Ndola	12°55' S, 28°26' E	36	28	26
Zambia	Copperbelt	Combined	Pinus michoacana	Ndola	12°55' S, 28°26' E	36	29	25
Zambia	Copperbelt	Combined	Pinus michoacana	Ndola	12°55' S, 28°26' E	36	16	18
Zambia	Copperbelt	Combined	Pinus michoacana	Ndola	12°55' S, 28°26' E	36	21	23
Zambia	Copperbelt	Combined	Pinus michoacana	Ndola	12°55' S, 28°26' E	36	18	18
Zambia	Copperbelt	Combined	Pinus michoacana	Ndola	12°55' S, 28°26' E	36	38	26
Zambia	Copperbelt	Combined	Pinus michoacana	Ndola	12°55' S, 28°26' E	36	35	26
Zambia	Copperbelt	Combined	Pinus michoacana	Ndola	12°55' S, 28°26' E	36	27	25
Zambia	Copperbelt	Combined	Pinus michoacana	Ndola	12°55' S, 28°26' E	36	32	26
Zambia	Copperbelt	Combined	Pinus michoacana	Ndola	12°55' S, 28°26' E	36	28	26
Zambia	Copperbelt	Combined	Pinus michoacana	Ndola	12°55' S, 28°26' E	36	37	26
Zambia	Copperbelt	Combined	Pinus michoacana	Ndola	12°55' S, 28°26' E	36	28	25
Zambia	Copperbelt	Combined	Pinus michoacana	Ndola	12°55' S, 28°26' E	36	26	25
Zambia	Copperbelt	Combined	Pinus michoacana	Ndola	12°55' S, 28°26' E	36	40	25
Zambia	Copperbelt	Combined	Pinus michoacana	Ndola	12°55' S, 28°26' E	36	27	24
Zambia	Copperbelt	Combined	Pinus michoacana	Ndola	12°55' S, 28°26' E	36	30	25
Zambia	Copperbelt	Combined	Pinus michoacana	Ndola	12°55' S, 28°26' E	36	32	26
Zambia	Copperbelt	Combined	Pinus michoacana	Ndola	12°55' S, 28°26' E	36	31	26
Zambia	Copperbelt	Combined	Pinus michoacana	Ndola	12°55' S, 28°26' E	36	33	25
Zambia	Copperbelt	Combined	Pinus michoacana	Ndola	12°55' S, 28°26' E	36	34	27
Zambia	Copperbelt	Combined	Pinus michoacana	Ndola	12°55' S, 28°26' E	36	38	27
Zambia	Copperbelt	Combined	Pinus michoacana	Ndola	12°55' S, 28°26' E	36	30	26
Zambia	Copperbelt	Combined	Pinus michoacana	Ndola	12°55' S, 28°26' E	36	40	26
Zambia	Copperbelt	Combined	Pinus michoacana	Ndola	12°55' S, 28°26' E	36	28	24
Zambia	Copperbelt	Combined	Pinus michoacana	Ndola	12°55' S, 28°26' E	36	34	26
Zambia	Copperbelt	Combined	Pinus michoacana	Ndola	12°55' S, 28°26' E	36	22	25
Zambia	Copperbelt	Combined	Pinus michoacana	Ndola	12°55' S, 28°26' E	36	33	24
Zambia	Copperbelt	Combined	Pinus michoacana	Ndola	12°55' S, 28°26' E	36	21	22
Zambia	Copperbelt	Combined	Pinus michoacana	Ndola	12°55' S, 28°26' E	36	40	26
Zambia	Copperbelt	Combined	Pinus michoacana	Ndola	12°55' S, 28°26' E	36	26	25
Zambia	Copperbelt	Combined	Pinus michoacana	Ndola	12°55' S, 28°26' E	36	21	24
Zambia	Copperbelt	Combined	Pinus michoacana	Ndola	12°55' S, 28°26' E	36	27	25
Zambia	Copperbelt	Combined	Pinus michoacana	Ndola	12°55' S, 28°26' E	36	29	25
Zambia	Copperbelt	Combined	Pinus michoacana	Ndola	12°55' S, 28°26' E	36	30	26
Zambia	Copperbelt	Combined	Pinus michoacana	Ndola	12°55' S, 28°26' E	36	39	27
Zambia	Copperbelt	Combined	Pinus michoacana	Ndola	12°55' S, 28°26' E	36	45	27
Zambia	Copperbelt	Combined	Pinus michoacana	Ndola	12°55' S, 28°26' E	36	29	26
Zambia	Copperbelt	Combined	Pinus michoacana	Ndola	12°55' S, 28°26' E	36	36	24
Zambia	Copperbelt	Combined	Pinus michoacana	Ndola	12°55' S, 28°26' E	36	18	22
Zambia	Copperbelt	Combined	Pinus michoacana	Ndola	12°55' S, 28°26' E	36	26	26
Zambia	Copperbelt	Combined	Pinus michoacana	Ndola	12°55' S, 28°26' E	36	32	26
Zambia	Copperbelt	Combined	Pinus michoacana	Ndola	12°55' S, 28°26' E	36	30	26
Zambia	Copperbelt	Combined	Pinus michoacana	Ndola	12°55' S, 28°26' E	36	35	26
Zambia	Copperbelt	Combined	Pinus michoacana	Ndola	12°55' S, 28°26' E	36	33	25
Zambia	Copperbelt	Combined	Pinus michoacana	Ndola	12°55' S, 28°26' E	36	25	25
Zambia	Copperbelt	Combined	Pinus michoacana	Ndola	12°55' S, 28°26' E	36	20	23
Zambia	Copperbelt	Combined	Pinus michoacana	Ndola	12°55' S, 28°26' E	36	17	20
Zambia	Copperbelt	Combined	Pinus michoacana	Ndola	12°55' S, 28°26' E	36	21	21
Zambia	Copperbelt	Combined	Pinus michoacana	Ndola	12°55' S, 28°26' E	36	18	21
Zambia	Copperbelt	Combined	Pinus michoacana	Ndola	12°55' S, 28°26' E	35	29	21
Zambia	Copperbelt	Combined	Pinus michoacana	Ndola	12°55' S, 28°26' E	35	24	21
Zambia	Copperbelt	Combined	Pinus michoacana	Ndola	12°55' S, 28°26' E	35	18	20
Zambia	Copperbelt	Combined	Pinus michoacana	Ndola	12°55' S, 28°26' E	35	40	23
Zambia	Copperbelt	Combined	Pinus michoacana	Ndola	12°55' S, 28°26' E	35	21	20
Zambia	Copperbelt	Combined	Pinus michoacana	Ndola	12°55' S, 28°26' E	35	27	20
Zambia	Copperbelt	Combined	Pinus michoacana	Ndola	12°55' S, 28°26' E	35	29	22
Zambia	Copperbelt	Combined	Pinus michoacana	Ndola	12°55' S, 28°26' E	35	31	22
Zambia	Copperbelt	Combined	Pinus michoacana	Ndola	12°55' S, 28°26' E	35	25	21
Zambia	Copperbelt	Combined	Pinus michoacana	Ndola	12°55' S, 28°26' E	35	28	22
Zambia	Copperbelt	Combined	Pinus michoacana	Ndola	12°55' S, 28°26' E	35	25	23
Zambia	Copperbelt	Combined	Pinus michoacana	Ndola	12°55' S, 28°26' E	35	34	22
Zambia	Copperbelt	Combined	Pinus michoacana	Ndola	12°55' S, 28°26' E	35	37	22
Zambia	Copperbelt	Combined	Pinus michoacana	Ndola	12°55' S, 28°26' E	35	34	21
Zambia	Copperbelt	Combined	Pinus michoacana	Ndola	12°55' S, 28°26' E	35	22	21
Zambia	Copperbelt	Combined	Pinus michoacana	Ndola	12°55' S, 28°26' E	35	31	22
Zambia	Copperbelt	Combined	Pinus michoacana	Ndola	12°55' S, 28°26' E	35	34	23
Zambia	Copperbelt	Combined	Pinus michoacana	Ndola	12°55' S, 28°26' E	35	34	23
Zambia	Copperbelt	Combined	Pinus michoacana	Ndola	12°55' S, 28°26' E	35	35	22
Zambia	Copperbelt	Combined	Pinus michoacana	Ndola	12°55' S, 28°26' E	35	25	22
Zambia	Copperbelt	Combined	Pinus michoacana	Ndola	12°55' S, 28°26' E	35	34	24
Zambia	Copperbelt	Combined	Pinus michoacana	Ndola	12°55' S, 28°26' E	35	38	23
Zambia	Copperbelt	Combined	Pinus michoacana	Ndola	12°55' S, 28°26' E	35	32	22
Zambia	Copperbelt	Combined	Pinus michoacana	Ndola	12°55' S, 28°26' E	35	30	22
Zambia	Copperbelt	Combined	Pinus michoacana	Ndola	12°55' S, 28°26' E	35	29	21
Zambia	Copperbelt	Combined	Pinus michoacana	Ndola	12°55' S, 28°26' E	35	27	21
Zambia	Copperbelt	Combined	Pinus michoacana	Ndola	12°55' S, 28°26' E	35	35	23
Zambia	Copperbelt	Combined	Pinus michoacana	Ndola	12°55' S, 28°26' E	35	20	18
Zambia	Copperbelt	Combined	Pinus michoacana	Ndola	12°55' S, 28°26' E	35	28	21
Zambia	Copperbelt	Combined	Pinus michoacana	Ndola	12°55' S, 28°26' E	35	25	20
Zambia	Copperbelt	Combined	Pinus michoacana	Ndola	12°55' S, 28°26' E	35	22	19
Zambia	Copperbelt	Combined	Pinus michoacana	Ndola	12°55' S, 28°26' E	35	34	22
Zambia	Copperbelt	Combined	Pinus michoacana	Ndola	12°55' S, 28°26' E	35	26	22
Zambia	Copperbelt	Combined	Pinus michoacana	Ndola	12°55' S, 28°26' E	35	28	22
Zambia	Copperbelt	Combined	Pinus michoacana	Ndola	12°55' S, 28°26' E	35	31	21
Zambia	Copperbelt	Combined	Pinus michoacana	Ndola	12°55' S, 28°26' E	35	32	22
Zambia	Copperbelt	Combined	Pinus michoacana	Ndola	12°55' S, 28°26' E	35	34	22
Zambia	Copperbelt	Combined	Pinus michoacana	Ndola	12°55' S, 28°26' E	35	35	23
Zambia	Copperbelt	Combined	Pinus michoacana	Ndola	12°55' S, 28°26' E	35	37	22
Zambia	Copperbelt	Combined	Pinus michoacana	Ndola	12°55' S, 28°26' E	35	20	18
Zambia	Copperbelt	Combined	Pinus michoacana	Ndola	12°55' S, 28°26' E	35	26	20
Zambia	Copperbelt	Combined	Pinus michoacana	Ndola	12°55' S, 28°26' E	35	21	19
Zambia	Copperbelt	Combined	Pinus michoacana	Ndola	12°55' S, 28°26' E	35	19	18
Zambia	Copperbelt	Combined	Pinus michoacana	Ndola	12°55' S, 28°26' E	35	23	21
Zambia	Copperbelt	Combined	Pinus michoacana	Ndola	12°55' S, 28°26' E	35	38	23
Zambia	Copperbelt	Combined	Pinus michoacana	Ndola	12°55' S, 28°26' E	35	37	22
Zambia	Copperbelt	Combined	Pinus michoacana	Ndola	12°55' S, 28°26' E	35	30	22
Zambia	Copperbelt	Combined	Pinus michoacana	Ndola	12°55' S, 28°26' E	35	28	24
Zambia	Copperbelt	Combined	Pinus michoacana	Ndola	12°55' S, 28°26' E	35	31	25
Zambia	Copperbelt	Combined	Pinus michoacana	Ndola	12°55' S, 28°26' E	35	22	21
Zambia	Copperbelt	Combined	Pinus michoacana	Ndola	12°55' S, 28°26' E	35	54	26
Zambia	Copperbelt	Combined	Pinus michoacana	Ndola	12°55' S, 28°26' E	35	36	24
Zambia	Copperbelt	Combined	Pinus michoacana	Ndola	12°55' S, 28°26' E	35	30	35
Zambia	Copperbelt	Combined	Pinus michoacana	Ndola	12°55' S, 28°26' E	35	24	23
Zambia	Copperbelt	Combined	Pinus michoacana	Ndola	12°55' S, 28°26' E	35	23	21
Zambia	Copperbelt	Combined	Pinus michoacana	Ndola	12°55' S, 28°26' E	35	33	25
Zambia	Copperbelt	Combined	Pinus michoacana	Ndola	12°55' S, 28°26' E	35	30	25
Zambia	Copperbelt	Combined	Pinus michoacana	Ndola	12°55' S, 28°26' E	35	29	25
Zambia	Copperbelt	Combined	Pinus michoacana	Ndola	12°55' S, 28°26' E	35	20	20
Zambia	Copperbelt	Combined	Pinus michoacana	Ndola	12°55' S, 28°26' E	35	26	24
Zambia	Copperbelt	Combined	Pinus michoacana	Ndola	12°55' S, 28°26' E	35	26	24
Zambia	Copperbelt	Combined	Pinus michoacana	Ndola	12°55' S, 28°26' E	35	30	25
Zambia	Copperbelt	Combined	Pinus michoacana	Ndola	12°55' S, 28°26' E	35	25	23
Zambia	Copperbelt	Combined	Pinus michoacana	Ndola	12°55' S, 28°26' E	35	22	21
Zambia	Copperbelt	Combined	Pinus michoacana	Ndola	12°55' S, 28°26' E	35	33	25
Zambia	Copperbelt	Combined	Pinus michoacana	Ndola	12°55' S, 28°26' E	35	30	25
Zambia	Copperbelt	Combined	Pinus michoacana	Ndola	12°55' S, 28°26' E	35	25	23
Zambia	Copperbelt	Combined	Pinus michoacana	Ndola	12°55' S, 28°26' E	35	26	24
Zambia	Copperbelt	Combined	Pinus michoacana	Ndola	12°55' S, 28°26' E	35	26	24
Zambia	Copperbelt	Combined	Pinus michoacana	Ndola	12°55' S, 28°26' E	35	42	26
Zambia	Copperbelt	Combined	Pinus michoacana	Ndola	12°55' S, 28°26' E	35	38	26
Zambia	Copperbelt	Combined	Pinus michoacana	Ndola	12°55' S, 28°26' E	35	32	25
Zambia	Copperbelt	Combined	Pinus michoacana	Ndola	12°55' S, 28°26' E	35	24	23
Zambia	Copperbelt	Combined	Pinus michoacana	Ndola	12°55' S, 28°26' E	35	29	25
Zambia	Copperbelt	Combined	Pinus michoacana	Ndola	12°55' S, 28°26' E	35	18	26
Zambia	Copperbelt	Combined	Pinus michoacana	Ndola	12°55' S, 28°26' E	35	35	26
Zambia	Copperbelt	Combined	Pinus michoacana	Ndola	12°55' S, 28°26' E	35	20	18
Zambia	Copperbelt	Combined	Pinus michoacana	Ndola	12°55' S, 28°26' E	35	18	16
Zambia	Copperbelt	Combined	Pinus michoacana	Ndola	12°55' S, 28°26' E	35	21	20
Zambia	Copperbelt	Combined	Pinus michoacana	Ndola	12°55' S, 28°26' E	35	19	16
Zambia	Copperbelt	Combined	Pinus michoacana	Ndola	12°55' S, 28°26' E	35	35	25
Zambia	Copperbelt	Combined	Pinus michoacana	Ndola	12°55' S, 28°26' E	35	18	16
Zambia	Copperbelt	Combined	Pinus michoacana	Ndola	12°55' S, 28°26' E	35	25	24
Zambia	Copperbelt	Combined	Pinus michoacana	Ndola	12°55' S, 28°26' E	35	42	26
Zambia	Copperbelt	Combined	Pinus michoacana	Ndola	12°55' S, 28°26' E	35	29	25
Zambia	Copperbelt	Combined	Pinus michoacana	Ndola	12°55' S, 28°26' E	35	52	26
Zambia	Copperbelt	Combined	Pinus michoacana	Ndola	12°55' S, 28°26' E	35	38	26
Zambia	Copperbelt	Combined	Pinus michoacana	Ndola	12°55' S, 28°26' E	35	39	26
Zambia	Copperbelt	Combined	Pinus michoacana	Ndola	12°55' S, 28°26' E	35	37	25
Zambia	Copperbelt	Combined	Pinus michoacana	Ndola	12°55' S, 28°26' E	35	41	26
Zambia	Copperbelt	Combined	Pinus michoacana	Ndola	12°55' S, 28°26' E	35	24	23
Zambia	Copperbelt	Combined	Pinus michoacana	Ndola	12°55' S, 28°26' E	35	23	21
Zambia	Copperbelt	Combined	Pinus michoacana	Ndola	12°55' S, 28°26' E	35	32	25
Zambia	Copperbelt	Combined	Pinus michoacana	Ndola	12°55' S, 28°26' E	35	36	26
Zambia	Copperbelt	Combined	Pinus michoacana	Ndola	12°55' S, 28°26' E	34	33	25
Zambia	Copperbelt	Combined	Pinus michoacana	Ndola	12°55' S, 28°26' E	34	27	24
Zambia	Copperbelt	Combined	Pinus michoacana	Ndola	12°55' S, 28°26' E	34	36	25
Zambia	Copperbelt	Combined	Pinus michoacana	Ndola	12°55' S, 28°26' E	34	25	23
Zambia	Copperbelt	Combined	Pinus michoacana	Ndola	12°55' S, 28°26' E	34	43	25
Zambia	Copperbelt	Combined	Pinus michoacana	Ndola	12°55' S, 28°26' E	34	35	25
Zambia	Copperbelt	Combined	Pinus michoacana	Ndola	12°55' S, 28°26' E	34	21	18
Zambia	Copperbelt	Combined	Pinus michoacana	Ndola	12°55' S, 28°26' E	34	46	26
Zambia	Copperbelt	Combined	Pinus michoacana	Ndola	12°55' S, 28°26' E	34	43	26
Zambia	Copperbelt	Combined	Pinus michoacana	Ndola	12°55' S, 28°26' E	34	38	25
Zambia	Copperbelt	Combined	Pinus michoacana	Ndola	12°55' S, 28°26' E	34	28	24
Zambia	Copperbelt	Combined	Pinus michoacana	Ndola	12°55' S, 28°26' E	34	38	35
Zambia	Copperbelt	Combined	Pinus michoacana	Ndola	12°55' S, 28°26' E	34	39	25
Zambia	Copperbelt	Combined	Pinus michoacana	Ndola	12°55' S, 28°26' E	34	40	26
Zambia	Copperbelt	Combined	Pinus michoacana	Ndola	12°55' S, 28°26' E	34	37	25
Zambia	Copperbelt	Combined	Pinus michoacana	Ndola	12°55' S, 28°26' E	34	42	26
Zambia	Copperbelt	Combined	Pinus michoacana	Ndola	12°55' S, 28°26' E	34	34	25
Zambia	Copperbelt	Combined	Pinus michoacana	Ndola	12°55' S, 28°26' E	34	25	23
Zambia	Copperbelt	Combined	Pinus michoacana	Ndola	12°55' S, 28°26' E	34	20	18
Zambia	Copperbelt	Combined	Pinus michoacana	Ndola	12°55' S, 28°26' E	34	36	25
Zambia	Copperbelt	Combined	Pinus michoacana	Ndola	12°55' S, 28°26' E	34	41	26
Zambia	Copperbelt	Combined	Pinus michoacana	Ndola	12°55' S, 28°26' E	34	24	23
Zambia	Copperbelt	Combined	Pinus michoacana	Ndola	12°55' S, 28°26' E	34	26	24
Zambia	Copperbelt	Combined	Pinus michoacana	Ndola	12°55' S, 28°26' E	34	34	25
Zambia	Copperbelt	Combined	Pinus michoacana	Ndola	12°55' S, 28°26' E	34	30	25
Zambia	Copperbelt	Combined	Pinus michoacana	Ndola	12°55' S, 28°26' E	34	32	25
Zambia	Copperbelt	Combined	Pinus michoacana	Ndola	12°55' S, 28°26' E	34	28	24
Zambia	Copperbelt	Combined	Pinus michoacana	Ndola	12°55' S, 28°26' E	34	17	16
Zambia	Copperbelt	Combined	Pinus michoacana	Ndola	12°55' S, 28°26' E	34	40	26
Zambia	Copperbelt	Combined	Pinus michoacana	Ndola	12°55' S, 28°26' E	34	32	25
Zambia	Copperbelt	Combined	Pinus michoacana	Ndola	12°55' S, 28°26' E	34	43	26
Zambia	Copperbelt	Combined	Pinus michoacana	Ndola	12°55' S, 28°26' E	34	40	26
Zambia	Copperbelt	Combined	Pinus michoacana	Ndola	12°55' S, 28°26' E	34	22	21
Zambia	Copperbelt	Combined	Pinus michoacana	Ndola	12°55' S, 28°26' E	34	30	25
Zambia	Copperbelt	Combined	Pinus michoacana	Ndola	12°55' S, 28°26' E	34	26	24
Zambia	Copperbelt	Combined	Pinus michoacana	Ndola	12°55' S, 28°26' E	34	43	26
Zambia	Copperbelt	Combined	Pinus michoacana	Ndola	12°55' S, 28°26' E	34	31	25
Zambia	Copperbelt	Combined	Pinus michoacana	Ndola	12°55' S, 28°26' E	34	33	25
Zambia	Copperbelt	Combined	Pinus michoacana	Ndola	12°55' S, 28°26' E	34	33	25
Zambia	Copperbelt	Combined	Pinus michoacana	Ndola	12°55' S, 28°26' E	34	33	25
Zambia	Copperbelt	Combined	Pinus michoacana	Ndola	12°55' S, 28°26' E	34	32	25
Zambia	Copperbelt	Combined	Pinus michoacana	Ndola	12°55' S, 28°26' E	34	27	24
Zambia	Copperbelt	Combined	Pinus michoacana	Ndola	12°55' S, 28°26' E	34	33	25
Zambia	Copperbelt	Combined	Pinus michoacana	Ndola	12°55' S, 28°26' E	34	14	16
Zambia	Copperbelt	Combined	Pinus michoacana	Ndola	12°55' S, 28°26' E	34	37	26
Zambia	Copperbelt	Combined	Pinus michoacana	Ndola	12°55' S, 28°26' E	34	13	11
Zambia	Copperbelt	Combined	Pinus michoacana	Ndola	12°55' S, 28°26' E	34	37	26
Zambia	Copperbelt	Combined	Pinus michoacana	Ndola	12°55' S, 28°26' E	33	32	23
Zambia	Copperbelt	Combined	Pinus michoacana	Ndola	12°55' S, 28°26' E	33	23	21
Zambia	Copperbelt	Combined	Pinus michoacana	Ndola	12°55' S, 28°26' E	33	30	22
Zambia	Copperbelt	Combined	Pinus michoacana	Ndola	12°55' S, 28°26' E	33	26	20
Zambia	Copperbelt	Combined	Pinus michoacana	Ndola	12°55' S, 28°26' E	33	15	18
Zambia	Copperbelt	Combined	Pinus michoacana	Ndola	12°55' S, 28°26' E	33	13	16
Zambia	Copperbelt	Combined	Pinus michoacana	Ndola	12°55' S, 28°26' E	33	29	21
Zambia	Copperbelt	Combined	Pinus michoacana	Ndola	12°55' S, 28°26' E	33	33	24
Zambia	Copperbelt	Combined	Pinus michoacana	Ndola	12°55' S, 28°26' E	33	29	24
Zambia	Copperbelt	Combined	Pinus michoacana	Ndola	12°55' S, 28°26' E	33	18	22
Zambia	Copperbelt	Combined	Pinus michoacana	Ndola	12°55' S, 28°26' E	33	25	25
Zambia	Copperbelt	Combined	Pinus michoacana	Ndola	12°55' S, 28°26' E	33	22	22
Zambia	Copperbelt	Combined	Pinus michoacana	Ndola	12°55' S, 28°26' E	33	26	24
Zambia	Copperbelt	Combined	Pinus michoacana	Ndola	12°55' S, 28°26' E	33	28	24
Zambia	Copperbelt	Combined	Pinus michoacana	Ndola	12°55' S, 28°26' E	33	33	25
Zambia	Copperbelt	Combined	Pinus michoacana	Ndola	12°55' S, 28°26' E	33	22	24
Zambia	Copperbelt	Combined	Pinus michoacana	Ndola	12°55' S, 28°26' E	33	26	25
Zambia	Copperbelt	Combined	Pinus michoacana	Ndola	12°55' S, 28°26' E	33	15	16
Zambia	Copperbelt	Combined	Pinus michoacana	Ndola	12°55' S, 28°26' E	33	25	24
Zambia	Copperbelt	Combined	Pinus michoacana	Ndola	12°55' S, 28°26' E	33	26	25
Zambia	Copperbelt	Combined	Pinus michoacana	Ndola	12°55' S, 28°26' E	33	30	26
Zambia	Copperbelt	Combined	Pinus michoacana	Ndola	12°55' S, 28°26' E	33	40	26
Zambia	Copperbelt	Combined	Pinus michoacana	Ndola	12°55' S, 28°26' E	33	23	24
Zambia	Copperbelt	Combined	Pinus michoacana	Ndola	12°55' S, 28°26' E	33	30	26
Zambia	Copperbelt	Combined	Pinus michoacana	Ndola	12°55' S, 28°26' E	33	24	25
Zambia	Copperbelt	Combined	Pinus michoacana	Ndola	12°55' S, 28°26' E	33	29	26
Zambia	Copperbelt	Combined	Pinus michoacana	Ndola	12°55' S, 28°26' E	33	28	26
Zambia	Copperbelt	Combined	Pinus michoacana	Ndola	12°55' S, 28°26' E	33	26	25
Zambia	Copperbelt	Combined	Pinus michoacana	Ndola	12°55' S, 28°26' E	33	20	20
Zambia	Copperbelt	Combined	Pinus michoacana	Ndola	12°55' S, 28°26' E	33	22	24
Zambia	Copperbelt	Combined	Pinus michoacana	Ndola	12°55' S, 28°26' E	33	16	18
Zambia	Copperbelt	Combined	Pinus michoacana	Ndola	12°55' S, 28°26' E	33	37	26
Zambia	Copperbelt	Combined	Pinus michoacana	Ndola	12°55' S, 28°26' E	33	30	25
Zambia	Copperbelt	Combined	Pinus michoacana	Ndola	12°55' S, 28°26' E	33	29	26
Zambia	Copperbelt	Combined	Pinus michoacana	Ndola	12°55' S, 28°26' E	33	29	25
Zambia	Copperbelt	Combined	Pinus michoacana	Ndola	12°55' S, 28°26' E	33	14	18
Zambia	Copperbelt	Combined	Pinus michoacana	Ndola	12°55' S, 28°26' E	33	33	24
Zambia	Copperbelt	Combined	Pinus michoacana	Ndola	12°55' S, 28°26' E	33	30	22
Zambia	Copperbelt	Combined	Pinus michoacana	Ndola	12°55' S, 28°26' E	33	22	21
Zambia	Copperbelt	Combined	Pinus michoacana	Ndola	12°55' S, 28°26' E	33	29	26
Zambia	Copperbelt	Combined	Pinus michoacana	Ndola	12°55' S, 28°26' E	33	31	24
Zambia	Copperbelt	Combined	Pinus michoacana	Ndola	12°55' S, 28°26' E	33	19	22
Zambia	Copperbelt	Combined	Pinus michoacana	Ndola	12°55' S, 28°26' E	33	30	22
Zambia	Copperbelt	Combined	Pinus michoacana	Ndola	12°55' S, 28°26' E	33	22	21
Zambia	Copperbelt	Combined	Pinus michoacana	Ndola	12°55' S, 28°26' E	33	28	24
Zambia	Copperbelt	Combined	Pinus michoacana	Ndola	12°55' S, 28°26' E	33	28	23
Zambia	Copperbelt	Combined	Pinus michoacana	Ndola	12°55' S, 28°26' E	33	26	25
Zambia	Copperbelt	Combined	Pinus michoacana	Ndola	12°55' S, 28°26' E	33	38	24
Zambia	Copperbelt	Combined	Pinus michoacana	Ndola	12°55' S, 28°26' E	33	24	22
Zambia	Copperbelt	Combined	Pinus michoacana	Ndola	12°55' S, 28°26' E	33	32	21
Zambia	Copperbelt	Combined	Pinus michoacana	Ndola	12°55' S, 28°26' E	33	30	20
Zambia	Copperbelt	Combined	Pinus michoacana	Ndola	12°55' S, 28°26' E	33	20	18
Zambia	Copperbelt	Combined	Pinus michoacana	Ndola	12°55' S, 28°26' E	33	18	18
Zambia	Copperbelt	Combined	Pinus michoacana	Ndola	12°55' S, 28°26' E	33	32	23
Zambia	Copperbelt	Combined	Pinus michoacana	Ndola	12°55' S, 28°26' E	33	16	13
Zambia	Copperbelt	Combined	Pinus michoacana	Ndola	12°55' S, 28°26' E	33	18	17
Zambia	Copperbelt	Combined	Pinus michoacana	Ndola	12°55' S, 28°26' E	33	16	15
Zambia	Copperbelt	Combined	Pinus michoacana	Ndola	12°55' S, 28°26' E	33	14	14
Zambia	Copperbelt	Combined	Pinus michoacana	Ndola	12°55' S, 28°26' E	33	24	20
Zambia	Copperbelt	Combined	Pinus michoacana	Ndola	12°55' S, 28°26' E	33	16	13
Zambia	Copperbelt	Combined	Pinus michoacana	Ndola	12°55' S, 28°26' E	33	19	18
Zambia	Copperbelt	Combined	Pinus michoacana	Ndola	12°55' S, 28°26' E	33	22	19
Zambia	Copperbelt	Combined	Pinus michoacana	Ndola	12°55' S, 28°26' E	33	13	13
Zambia	Copperbelt	Combined	Pinus michoacana	Ndola	12°55' S, 28°26' E	33	15	16
Zambia	Copperbelt	Combined	Pinus michoacana	Ndola	12°55' S, 28°26' E	33	13	14
Zambia	Copperbelt	Combined	Pinus michoacana	Ndola	12°55' S, 28°26' E	33	22	20
Zambia	Copperbelt	Combined	Pinus michoacana	Ndola	12°55' S, 28°26' E	33	27	18
Zambia	Copperbelt	Combined	Pinus michoacana	Ndola	12°55' S, 28°26' E	33	28	21
Zambia	Copperbelt	Combined	Pinus michoacana	Ndola	12°55' S, 28°26' E	33	25	21
Zambia	Copperbelt	Combined	Pinus michoacana	Ndola	12°55' S, 28°26' E	33	39	25
Zambia	Copperbelt	Combined	Pinus michoacana	Ndola	12°55' S, 28°26' E	33	22	23
Zambia	Copperbelt	Combined	Pinus michoacana	Ndola	12°55' S, 28°26' E	33	34	22
Zambia	Copperbelt	Combined	Pinus michoacana	Ndola	12°55' S, 28°26' E	33	27	21
Zambia	Copperbelt	Combined	Pinus michoacana	Ndola	12°55' S, 28°26' E	33	29	20
Zambia	Copperbelt	Combined	Pinus michoacana	Ndola	12°55' S, 28°26' E	33	24	21
Zambia	Copperbelt	Combined	Pinus michoacana	Ndola	12°55' S, 28°26' E	33	36	22
Zambia	Copperbelt	Combined	Pinus michoacana	Ndola	12°55' S, 28°26' E	33	19	19
Zambia	Copperbelt	Combined	Pinus michoacana	Ndola	12°55' S, 28°26' E	33	31	24
Zambia	Copperbelt	Combined	Pinus michoacana	Ndola	12°55' S, 28°26' E	33	16	18
Zambia	Copperbelt	Combined	Pinus michoacana	Ndola	12°55' S, 28°26' E	33	18	17
Zambia	Copperbelt	Combined	Pinus michoacana	Ndola	12°55' S, 28°26' E	33	33	20
Zambia	Copperbelt	Combined	Pinus michoacana	Ndola	12°55' S, 28°26' E	33	21	20
Zambia	Copperbelt	Combined	Pinus michoacana	Ndola	12°55' S, 28°26' E	33	40	21
Zambia	Copperbelt	Combined	Pinus michoacana	Ndola	12°55' S, 28°26' E	33	23	19
Zambia	Copperbelt	Combined	Pinus michoacana	Ndola	12°55' S, 28°26' E	33	23	16
Zambia	Copperbelt	Combined	Pinus michoacana	Ndola	12°55' S, 28°26' E	33	21	19
Zambia	Copperbelt	Combined	Pinus michoacana	Ndola	12°55' S, 28°26' E	33	34	18
Zambia	Copperbelt	Combined	Pinus michoacana	Ndola	12°55' S, 28°26' E	33	26	18
Zambia	Copperbelt	Combined	Pinus michoacana	Ndola	12°55' S, 28°26' E	33	17	15
Zambia	Copperbelt	Combined	Pinus michoacana	Chati	12°50' S, 27°47' E	26	24	24
Zambia	Copperbelt	Combined	Pinus michoacana	Chati	12°50' S, 27°47' E	26	20	21
Zambia	Copperbelt	Combined	Pinus michoacana	Chati	12°50' S, 27°47' E	26	25	25
Zambia	Copperbelt	Combined	Pinus michoacana	Chati	12°50' S, 27°47' E	26	29	25
Zambia	Copperbelt	Combined	Pinus michoacana	Chati	12°50' S, 27°47' E	26	29	29
Zambia	Copperbelt	Combined	Pinus michoacana	Chati	12°50' S, 27°47' E	26	38	27
Zambia	Copperbelt	Combined	Pinus michoacana	Chati	12°50' S, 27°47' E	26	31	30
Zambia	Copperbelt	Combined	Pinus michoacana	Chati	12°50' S, 27°47' E	26	23	24
Zambia	Copperbelt	Combined	Pinus michoacana	Chati	12°50' S, 27°47' E	26	23	26
Zambia	Copperbelt	Combined	Pinus michoacana	Chati	12°50' S, 27°47' E	26	31	24
Zambia	Copperbelt	Combined	Pinus michoacana	Chati	12°50' S, 27°47' E	26	21	21
Zambia	Copperbelt	Combined	Pinus michoacana	Chati	12°50' S, 27°47' E	26	29	24
Zambia	Copperbelt	Combined	Pinus michoacana	Chati	12°50' S, 27°47' E	26	31	24
Zambia	Copperbelt	Combined	Pinus michoacana	Chati	12°50' S, 27°47' E	26	30	27
Zambia	Copperbelt	Combined	Pinus michoacana	Chati	12°50' S, 27°47' E	26	32	28
Zambia	Copperbelt	Combined	Pinus michoacana	Chati	12°50' S, 27°47' E	26	21	21
Zambia	Copperbelt	Combined	Pinus michoacana	Chati	12°50' S, 27°47' E	26	20	21
Zambia	Copperbelt	Combined	Pinus michoacana	Chati	12°50' S, 27°47' E	26	19	21
Zambia	Copperbelt	Combined	Pinus michoacana	Chati	12°50' S, 27°47' E	26	38	27
Zambia	Copperbelt	Combined	Pinus michoacana	Chati	12°50' S, 27°47' E	26	34	27
